# Supplementary material for: Prevalence and risk factors of scabies among orphans: A cross-sectional study in Bangladesh
Source: PLoS Negl Trop Dis. 2025 Oct 29;19(10):e0013671. doi: 10.1371/journal.pntd.0013671 (PMC12591429; doi:10.1371/journal.pntd.0013671)
Supplement: S1 Data — (XLSX) [file pntd.0013671.s002.xlsx]

## Sheet: Data edited
si	gender	age	age_CAT	number_of_children_in_the_orphanage	use_same_toilet	student_per_room	sleeping_place	number_of_baths	sleeping_with_others	sharing_beddings_clothes_toilet_stuff	usage_soap_for_baths	finger_nails_always_cut_short	ironing_clothes_and_bedding	pruritus_the_close_entourage	complaining_of_pruritus	interdigital_spaces	hand	wrist	arm	elbow	axilla	leg	foot	abdomen	thorax	mamilla_peri_mamillar_area	back	buttock	genital_inguinal_area	head_scalp_neck_face	A1	A2	A3	B1	B2	B3	B	C1	C2	C	Scabies	mild	moderate	severe	other_skin_disease	if_yes_what_provisional_diagnosis
253	1	4	1	150	7	22	2	2	1	1	1	1	2	1	1	2	1	2	2	2	2	1	2	2	2	2	2	2	2	2	2	2	2	0	0	0	0	0	0	0	0	2	2	2	1
302	1	5	1	150	7	22	2	2	1	1	1	1	1	1	1	2	2	1	1	2	2	2	2	2	2	2	2	2	1	2	2	2	2	1	1	1	1	1	0	0	1	2	1	2	2
260	1	5	1	150	7	22	2	2	1	1	1	1	1	1	1	2	2	2	2	2	2	2	2	2	2	2	2	2	2	2	2	2	2	0	0	0	0	0	1	1	1	2	2	2	2
436	1	6	1	150	15	10	2	1	1	1	1	1	1	1	1	1	1	1	1	2	1	1	2	1	2	2	1	1	1	1	2	2	2	0	0	0	0	0	0	0	0	2	2	2	1	Atopic dermetitis
203	1	6	1	65	22	25	2	1	1	1	1	1	1	1	1	2	2	2	2	2	2	2	2	2	2	1	2	2	2	2	2	2	2	0	0	0	0	0	0	0	0	2	2	2	1	Allergic contact dermatitis
205	1	6	1	65	22	25	2	1	1	1	1	1	1	1	1	2	2	2	2	2	2	2	2	2	2	2	2	2	2	2	2	2	2	0	0	0	0	0	0	0	0	2	2	2	1	Non specific pruritus
378	1	7	1	150	15	10	2	1	1	1	1	1	1	2	1	2	2	2	2	2	2	1	2	2	2	2	2	2	2	2	2	2	2	0	0	0	0	0	0	0	0	2	2	2	2
207	1	7	1	65	22	25	2	1	1	1	1	1	1	1	1	1	1	2	2	2	2	2	2	1	2	2	2	2	1	2	2	2	2	1	1	1	1	1	0	0	1	2	1	2	2
206	1	7	1	65	22	25	2	2	1	1	1	1	1	1	2	2	2	2	2	2	2	1	2	2	2	2	2	2	2	2	2	2	2	0	0	0	0	0	0	0	0	2	2	2	1	Accidental Scar
249	1	7	1	150	7	22	2	2	1	1	1	1	1	1	1	1	1	1	1	1	2	2	2	1	2	2	1	2	2	2	2	2	2	1	1	1	1	0	0	0	1	2	1	2	2
261	1	7	1	150	7	22	2	2	1	1	1	1	1	1	1	1	1	1	2	2	2	1	2	1	2	2	1	1	1	2	2	2	2	1	1	1	1	0	0	0	1	2	1	2	2
262	1	7	1	150	7	22	2	2	1	1	1	1	1	2	2	2	2	2	2	2	2	2	1	2	2	2	2	2	2	2	2	2	2	0	0	0	0	0	0	0	0	2	2	2	1	Accidental scar
263	1	7	1	150	7	22	2	2	1	1	1	1	1	2	1	2	1	1	2	2	2	2	2	2	2	2	2	2	2	2	2	2	2	0	0	0	0	0	0	0	0	2	2	2	1	Pompholyx
296	1	7	1	150	7	22	2	2	1	1	1	1	1	2	2	2	2	2	2	2	2	2	2	2	2	2	2	2	2	2	2	2	2	0	0	0	0	0	0	0	0	2	2	2	2
409	1	8	1	150	15	10	2	1	1	1	1	1	1	1	1	2	2	2	2	2	2	1	1	2	2	2	2	2	1	2	2	2	2	1	0	1	1	0	0	0	1	1	2	2	2
364	1	8	1	150	15	10	2	1	1	1	1	1	1	1	1	2	2	2	2	2	2	2	2	2	2	2	2	2	2	1	2	2	2	0	0	0	0	0	0	0	0	2	2	2	2
382	1	8	1	150	15	10	2	1	1	1	1	1	1	2	1	2	2	1	2	2	2	1	2	2	2	2	2	2	2	2	2	2	2	0	0	0	0	0	0	0	0	2	2	2	1	AD
416	1	8	1	150	15	10	2	1	1	1	1	1	1	2	2	2	2	2	2	2	2	2	2	2	2	2	2	2	2	2	2	2	2	0	0	0	0	0	0	0	0	2	2	2	1
417	1	8	1	150	15	10	2	1	1	1	1	1	1	2	1	2	1	2	2	2	2	2	1	2	2	2	2	2	2	1	2	2	2	0	0	0	0	0	0	0	0	2	2	2	1	non specific pruritus
432	1	8	1	150	15	10	2	1	1	1	1	1	1	2	1	2	2	2	2	2	2	2	2	2	2	2	1	2	2	1	2	2	2	0	0	0	0	0	0	0	0	2	2	2	1	seborrheic dermatitis
437	1	8	1	150	15	10	2	1	1	1	1	1	1	1	1	2	2	2	2	1	2	2	1	2	2	2	2	2	2	2	2	2	2	0	0	0	0	0	0	0	0	2	2	2	1	Xcrosis
452	1	8	1	45	22	25	2	2	1	2	1	1	2	2	2	2	2	2	2	2	2	2	2	2	2	2	2	2	2	2	2	2	2	0	0	0	0	0	0	0	0	2	2	2	2
454	1	8	1	45	22	25	2	2	1	2	1	1	2	2	2	2	2	2	2	2	2	2	1	2	2	2	2	2	2	2	2	2	2	0	0	0	0	0	0	0	0	2	2	2	1	PPK
457	1	8	1	45	22	25	2	2	1	2	1	1	1	2	1	2	2	2	2	2	2	2	2	2	2	2	2	2	2	2	2	2	2	0	0	0	0	0	0	0	0	2	2	2	1	Xcrosis
190	1	8	1	65	22	25	2	1	1	1	1	1	1	1	1	1	2	2	2	2	2	2	1	2	2	2	2	2	2	1	2	2	2	0	0	0	0	1	0	1	1	1	2	2	1	CD
189	1	8	1	65	22	25	2	1	1	1	1	1	2	1	1	2	2	2	1	2	1	2	1	1	1	1	2	2	2	1	2	2	2	0	0	0	0	0	0	0	0	2	2	2	1	Accidental Scar
208	1	8	1	65	22	25	2	2	1	1	1	1	2	1	2	2	2	2	2	2	2	2	2	2	2	2	2	2	2	2	2	2	2	0	0	0	0	0	0	0	0	2	2	2	2
210	1	8	1	65	22	25	2	1	1	1	1	1	1	1	1	2	2	2	2	2	2	2	2	2	2	2	2	2	2	1	2	2	2	0	0	0	0	0	0	0	0	2	2	2	1	SD
283	1	8	1	150	7	22	2	2	1	1	1	1	1	1	1	2	2	2	2	2	2	2	2	2	2	2	2	1	1	2	2	2	2	0	1	1	1	0	0	0	1	1	2	2	2
291	1	8	1	150	7	22	2	2	1	1	1	1	1	1	1	1	1	2	2	2	2	2	2	1	2	2	2	2	2	2	2	2	2	1	0	1	1	0	0	0	1	1	2	2	2
285	1	8	1	150	7	22	2	2	1	1	1	1	1	1	1	2	1	2	2	2	2	2	2	2	2	2	2	2	2	1	2	2	2	0	0	0	0	0	0	0	0	1	2	2	2
258	1	8	1	150	7	22	2	2	1	1	1	1	1	1	1	1	1	1	1	2	2	1	2	1	1	2	1	1	1	2	2	2	2	1	1	1	1	0	0	0	1	2	2	1	2
290	1	8	1	150	7	22	2	2	1	1	1	1	1	1	1	1	1	1	1	2	2	2	2	1	2	2	2	2	1	2	2	2	2	1	1	1	1	0	0	0	1	2	1	2	2
266	1	8	1	150	7	22	2	2	1	1	1	1	1	1	1	1	2	2	2	2	2	2	2	2	2	2	1	2	2	2	2	2	2	0	0	0	0	0	1	1	1	2	2	2	2
334	1	8	1	150	7	22	2	2	1	1	1	1	1	2	2	2	2	2	2	2	2	2	2	2	2	2	2	2	2	2	2	2	2	0	0	0	0	0	1	1	1	2	2	2	2
259	1	8	1	150	7	22	2	2	1	1	1	1	1	1	1	2	1	2	2	2	2	2	2	2	2	2	2	2	2	1	2	2	2	0	0	0	0	0	0	0	0	2	2	2	1	SD
270	1	8	1	150	7	22	2	2	1	1	1	1	1	1	1	2	2	2	2	2	2	2	2	2	2	2	2	2	2	2	2	2	2	0	0	0	0	0	0	0	0	2	2	2	2
272	1	8	1	150	7	22	2	2	1	1	1	1	1	1	1	2	2	2	2	2	2	2	2	2	2	2	2	2	2	2	2	2	2	0	0	0	0	0	0	0	0	2	2	2	2
413	1	9	2	150	15	10	2	1	1	1	1	1	1	2	1	1	2	2	2	2	2	2	2	2	2	2	1	2	2	2	1	2	2	1	0	0	1	1	0	0	1	1	2	2	2
360	1	9	2	150	15	10	2	1	1	1	1	1	1	2	1	2	1	2	2	2	2	1	2	2	2	2	1	2	1	2	2	2	2	0	0	0	0	0	0	0	0	2	2	2	1	Allergic reaction
366	1	9	2	150	15	10	2	1	1	1	1	1	1	2	1	2	1	2	2	2	2	2	2	2	2	2	2	2	2	1	2	2	2	0	0	0	0	0	0	0	0	2	2	2	2
401	1	9	2	150	15	10	2	1	1	1	1	1	1	1	1	2	2	2	2	2	2	1	2	2	2	2	1	2	2	2	2	2	2	0	0	0	0	0	0	0	0	2	2	2	1	Atopicx
406	1	9	2	150	15	10	2	1	1	1	1	1	1	1	2	2	2	2	2	2	2	1	2	2	2	2	1	2	2	2	2	2	2	0	0	0	0	0	0	0	0	2	2	2	1	PS
419	1	9	2	150	15	10	2	1	1	1	1	1	1	1	1	2	2	2	2	1	2	1	1	2	2	2	2	2	1	1	2	2	2	0	0	0	0	0	0	0	0	2	2	2	1	SD
435	1	9	2	150	15	10	2	1	1	1	1	1	1	2	2	2	2	2	2	2	2	2	2	2	2	2	2	2	2	2	2	2	2	0	0	0	0	0	0	0	0	2	2	2	1	AD
193	1	9	2	65	22	25	2	2	1	1	1	1	1	1	1	2	2	2	2	1	1	2	2	2	2	2	1	2	1	1	2	2	2	0	1	1	1	0	0	0	1	1	2	2	2
209	1	9	2	65	22	25	2	1	1	1	1	1	1	1	1	2	2	2	2	2	2	2	2	2	2	2	2	2	2	1	2	2	2	0	0	0	0	0	0	0	0	2	2	2	1	SD
274	1	9	2	150	7	22	2	2	1	1	1	1	1	1	1	2	2	2	2	2	2	2	1	2	2	2	1	1	2	2	2	2	2	0	0	0	0	1	0	1	1	1	2	2	2
233	1	9	2	150	7	22	2	1	1	1	1	1	1	1	1	2	1	1	2	2	2	2	1	1	2	2	2	2	2	2	2	2	2	1	1	1	1	0	0	0	1	2	2	1	2
293	1	9	2	150	7	22	2	2	1	1	1	1	1	1	1	2	2	2	2	2	2	1	1	2	2	2	1	2	2	2	2	2	2	0	0	0	0	0	0	0	0	2	2	2	2
325	1	9	2	150	7	22	2	2	1	1	1	1	1	1	1	1	1	1	1	1	1	1	2	1	2	2	1	2	2	2	2	2	2	0	0	0	0	0	0	0	0	2	2	2	1	PS
328	1	9	2	150	7	22	2	2	1	1	1	1	1	1	1	2	2	2	1	2	2	1	2	1	2	2	2	2	1	2	2	2	2	0	0	0	0	0	0	0	0	2	2	2	2
367	1	10	2	150	15	10	2	1	1	1	1	1	1	1	1	2	2	1	2	2	2	2	2	1	2	2	2	2	2	1	2	2	2	1	0	1	1	1	0	0	1	1	2	2	2
383	1	10	2	153	15	10	2	1	1	1	1	1	1	1	1	2	1	2	2	2	2	1	2	2	2	2	2	2	2	1	2	2	2	1	0	1	1	1	0	0	1	1	2	2	2
379	1	10	2	150	15	10	2	1	1	1	1	1	1	1	1	2	2	2	2	2	2	1	2	2	2	2	1	2	2	1	2	2	2	0	0	0	0	0	0	0	0	2	2	2	1	AD
380	1	10	2	150	15	10	2	1	1	1	1	1	1	2	2	2	2	2	2	2	2	2	2	2	2	2	2	2	2	2	2	2	2	0	0	0	0	0	0	0	0	2	2	2	2
384	1	10	2	150	15	10	2	1	1	1	1	1	1	2	1	2	2	2	2	2	2	2	2	2	2	2	2	2	2	1	2	2	2	0	0	0	0	0	0	0	0	2	2	2	1	SD
389	1	10	2	150	15	10	2	1	1	1	1	1	1	2	2	2	2	2	2	2	2	2	2	2	2	2	2	2	2	2	2	2	2	0	0	0	0	0	0	0	0	2	2	2	1	NSP
405	1	10	2	150	15	10	2	1	1	1	1	1	1	2	2	2	2	2	2	2	2	2	2	2	2	2	2	2	2	2	2	2	2	0	0	0	0	0	0	0	0	2	2	2	2
414	1	10	2	150	15	10	2	1	1	1	1	1	1	2	1	1	2	2	2	2	2	2	2	2	2	2	2	2	2	1	2	2	2	0	0	0	0	0	0	0	0	2	2	2	1	Atopic dermetitis
420	1	10	2	150	15	10	2	1	1	1	1	1	1	2	1	2	2	2	2	2	1	2	2	1	2	2	2	2	2	1	2	2	2	0	0	0	0	0	0	0	0	2	2	2	1	SD
422	1	10	2	150	15	10	2	1	1	1	1	1	1	2	2	2	2	2	2	2	2	2	2	2	2	2	2	2	2	2	2	2	2	0	0	0	0	0	0	0	0	2	2	2	1	HIT
425	1	10	2	150	15	10	2	1	1	1	1	1	1	2	2	2	2	2	2	2	2	2	2	2	2	2	2	2	2	2	2	2	2	0	0	0	0	0	0	0	0	2	2	2	2
429	1	10	2	150	15	10	2	1	1	1	1	1	1	2	2	2	2	2	2	2	2	2	2	2	2	2	2	2	2	2	2	2	2	0	0	0	0	0	0	0	0	2	2	2	2
430	1	10	2	150	15	10	2	1	1	1	1	1	1	2	2	2	2	2	2	2	2	2	2	2	2	2	2	2	2	2	2	2	2	0	0	0	0	0	0	0	0	2	2	2	1	Allergic rhimitis
471	1	10	2	45	22	25	2	2	1	2	1	1	2	1	2	2	1	2	2	2	1	1	2	1	1	2	2	2	2	2	2	2	2	1	1	1	1	0	0	0	1	2	1	2	1	Xcrosis
462	1	10	2	45	22	25	2	2	1	2	1	1	2	2	2	2	2	2	2	2	2	2	2	2	2	2	2	2	2	2	2	2	2	0	0	0	0	0	0	0	0	2	2	2	2
463	1	10	2	45	22	25	2	2	1	2	1	1	2	2	1	2	2	2	2	2	2	1	2	2	2	2	2	2	2	2	2	2	2	0	0	0	0	0	0	0	0	2	2	2	1	ACD
466	1	10	2	45	22	25	2	2	1	2	1	1	2	2	1	2	2	2	2	2	2	1	1	1	1	2	2	2	2	2	2	2	2	0	0	0	0	0	0	0	0	2	2	2	1	AD
468	1	10	2	45	22	25	2	2	1	2	1	1	2	2	1	2	1	1	1	1	1	1	1	1	2	2	2	2	1	1	2	2	2	0	0	0	0	0	0	0	0	2	2	2	1	AD
184	1	10	2	65	22	25	2	1	1	1	1	1	1	1	1	2	2	2	2	1	1	1	2	1	1	1	2	2	2	1	2	2	2	1	0	1	1	0	0	0	1	2	2	2	2
179	1	10	2	65	22	25	2	1	1	1	1	1	1	1	1	1	1	1	2	2	1	2	2	1	1	1	1	2	1	1	2	2	2	1	1	1	1	0	0	0	1	2	1	2	2
170	1	10	2	65	22	25	2	1	1	1	1	1	1	1	1	2	2	2	2	2	2	2	2	2	2	2	2	2	2	1	2	2	2	0	0	0	0	0	0	0	0	2	2	2	1	SP
176	1	10	2	65	22	25	2	2	1	1	1	1	1	1	1	2	2	2	2	2	2	2	2	2	2	2	2	2	2	1	2	2	2	0	0	0	0	0	0	0	0	2	2	2	1	SD
181	1	10	2	65	22	25	2	1	1	1	1	1	2	1	2	2	2	2	2	2	2	2	2	2	2	2	2	2	2	2	2	2	2	0	0	0	0	0	0	0	0	2	2	2	2
327	1	10	2	150	7	22	2	2	1	1	1	1	1	1	1	2	1	1	1	1	1	1	1	1	1	1	1	2	1	2	2	2	2	1	1	1	1	0	0	0	1	2	1	2	2
236	1	10	2	150	7	22	2	1	1	1	1	1	1	1	1	2	2	2	2	2	2	1	2	2	2	2	2	2	1	2	2	2	2	0	0	0	0	0	0	0	0	2	2	2	2
308	1	10	2	150	7	22	2	2	1	1	1	1	1	1	1	2	1	2	2	2	2	2	1	2	2	2	2	2	2	2	2	2	2	0	0	0	0	0	0	0	0	2	2	2	1	palmo planter
329	1	10	2	150	7	22	2	2	1	1	1	1	1	1	1	2	1	2	2	2	2	1	2	2	2	2	2	2	1	2	2	2	2	0	0	0	0	0	0	0	0	2	2	2	1	Tinea
330	1	10	2	150	7	22	2	2	1	1	1	1	1	1	1	2	1	1	2	2	2	2	2	2	1	1	2	2	2	2	2	2	2	0	0	0	0	0	0	0	0	2	2	2	1	AD
71	2	10	2	70	5	4	2	1	1	1	1	2	2	2	2	2	2	2	2	2	2	2	2	2	2	2	2	2	2	2	2	2	2	0	0	0	0	0	0	0	0	2	2	2	2
426	1	11	2	150	15	10	2	1	1	1	1	1	1	2	1	2	1	2	2	1	2	2	2	2	2	2	2	2	1	1	1	2	2	1	1	0	1	1	0	0	1	1	2	2	2
411	1	11	2	150	15	10	2	1	1	1	1	1	1	2	1	2	2	2	2	2	2	2	2	2	2	2	2	2	2	2	2	2	2	1	1	0	1	1	0	0	1	1	2	2	1	scabis
410	1	11	2	150	15	10	2	1	1	1	1	1	1	1	1	2	1	2	1	2	1	1	1	1	2	2	1	1	1	1	2	2	2	1	1	1	1	1	0	0	1	2	2	2	1	scabis
400	1	11	2	150	15	10	2	1	1	1	1	1	1	1	1	2	1	1	1	1	2	1	2	1	1	1	1	1	1	1	2	2	2	1	1	1	1	0	0	0	1	2	1	2	2
359	1	11	2	159	15	10	2	1	1	1	1	1	1	1	1	1	1	2	2	2	2	2	2	2	2	2	1	2	2	2	2	2	2	0	0	0	0	0	1	1	1	2	2	2	1	PV
356	1	11	2	150	15	10	2	1	1	1	1	1	1	2	1	2	2	2	2	2	2	2	1	2	2	2	2	2	2	2	2	2	2	0	0	0	0	0	0	0	0	2	2	2	1	ACD
357	1	11	2	150	15	10	2	1	1	1	1	1	1	2	2	2	2	2	2	2	2	2	2	2	2	2	2	2	2	2	2	2	2	0	0	0	0	0	0	0	0	2	2	2	2
361	1	11	2	150	15	10	2	1	1	1	1	1	1	2	2	2	2	2	2	2	2	2	2	2	2	2	2	2	2	2	2	2	2	0	0	0	0	0	0	0	0	2	2	2	1	RTI
362	1	11	2	150	15	10	2	1	1	1	1	1	1	2	2	2	2	2	2	2	2	2	2	2	2	2	2	2	2	2	2	2	2	0	0	0	0	0	0	0	0	2	2	2	2
363	1	11	2	150	15	10	2	1	1	1	1	1	1	1	2	2	2	2	2	2	2	2	2	2	2	2	2	2	2	2	2	2	2	0	0	0	0	0	0	0	0	2	2	2	1	cough
393	1	11	2	150	15	10	2	1	1	1	1	1	1	2	2	2	2	2	2	2	2	2	2	2	2	2	2	2	2	2	2	2	2	0	0	0	0	0	0	0	0	2	2	2	2
399	1	11	2	150	15	10	2	1	1	1	1	1	1	2	1	2	2	2	2	2	2	2	2	2	2	2	2	2	1	1	2	2	2	0	0	0	0	0	0	0	0	2	2	2	2
408	1	11	2	150	15	10	2	1	1	1	1	1	1	1	1	2	1	2	2	2	2	1	1	2	2	2	2	1	1	1	2	2	2	0	0	0	0	0	0	0	0	2	2	2	1	papular urticaria
412	1	11	2	150	15	10	2	1	1	1	1	1	2	1	1	1	2	2	1	2	2	1	2	2	2	2	2	1	1	2	2	2	2	0	0	0	0	0	0	0	0	2	2	2	2
415	1	11	2	150	15	10	2	1	1	1	1	1	1	2	1	2	2	2	2	2	2	2	2	2	2	2	2	2	1	2	2	2	2	0	0	0	0	0	0	0	0	2	2	2	1	T.cruris
423	1	11	2	150	15	10	2	1	1	1	1	1	1	1	2	2	2	2	2	2	2	2	2	2	2	2	2	2	2	2	2	2	2	0	0	0	0	0	0	0	0	2	2	2	2
434	1	11	2	150	15	10	2	1	1	1	1	1	1	2	1	2	2	2	2	2	2	2	1	2	2	2	1	1	1	1	2	2	2	0	0	0	0	0	0	0	0	2	2	2	1	AD
219	1	11	2	150	15	25	2	1	1	1	1	1	1	1	1	1	2	2	2	2	1	1	1	1	2	2	1	2	1	1	2	2	2	1	1	1	1	1	0	0	1	2	1	2	2
461	1	11	2	45	22	25	2	2	1	2	1	1	2	2	1	1	1	1	1	2	1	2	2	1	1	2	2	2	2	2	2	2	2	1	1	1	1	0	0	0	1	2	2	1	2
467	1	11	2	45	22	25	2	2	1	2	1	1	2	2	2	2	2	2	2	2	2	2	2	2	2	2	2	2	2	2	2	2	2	0	0	0	0	0	1	1	1	2	2	2	1	Acne
438	1	11	2	45	22	25	2	2	1	2	1	1	2	2	1	2	1	1	1	1	2	1	1	1	2	2	1	2	2	1	2	2	2	0	0	0	0	0	0	0	0	2	2	2	1	Xcrosis,AD,PU
458	1	11	2	45	22	25	2	2	1	2	1	1	1	2	2	2	2	2	2	2	2	2	2	2	2	2	2	2	2	2	2	2	2	0	0	0	0	0	0	0	0	2	2	2	1	chronic urticaria
459	1	11	2	45	22	25	2	2	1	2	1	1	1	1	1	1	1	2	2	2	2	1	2	2	2	2	2	2	2	2	2	2	2	0	0	0	0	0	0	0	0	2	2	2	1	AD
182	1	11	2	65	22	25	2	1	1	1	1	1	2	1	1	2	2	2	2	2	2	2	2	2	2	2	2	2	1	1	2	2	2	0	1	1	1	0	0	0	1	1	2	2	2
174	1	11	2	65	22	25	2	1	1	1	1	1	1	1	1	2	2	2	2	2	2	2	2	2	2	2	2	2	2	1	2	2	2	0	0	0	0	0	0	0	0	2	2	2	2
175	1	11	2	65	22	25	2	1	1	1	1	1	1	1	1	2	2	2	2	2	2	2	2	2	2	2	2	2	2	1	2	2	2	0	0	0	0	0	0	0	0	2	2	2	1	SD
197	1	11	2	65	22	25	2	1	1	1	1	1	2	1	2	2	2	2	2	2	2	2	2	2	2	2	2	2	2	2	2	2	2	0	0	0	0	0	0	0	0	2	2	2	2
217	1	11	2	65	22	25	2	1	1	1	1	1	1	1	1	2	2	2	1	2	2	1	2	2	2	2	2	2	2	2	2	2	2	0	0	0	0	0	0	0	0	2	2	2	1	P.urticaria
218	1	11	2	65	22	25	2	1	1	1	1	1	1	1	1	2	2	2	2	2	2	2	2	2	2	2	2	2	2	2	2	2	2	0	0	0	0	0	0	0	0	2	2	2	2
316	1	11	2	150	7	22	2	2	1	1	1	1	1	1	1	2	2	2	2	2	2	1	1	1	2	2	2	2	1	2	2	2	2	0	0	0	0	0	0	0	0	1	2	2	2
304	1	11	2	150	7	22	2	2	1	1	1	1	1	1	1	1	1	1	1	1	2	1	1	1	1	1	1	1	1	2	2	2	2	1	1	1	1	0	0	0	1	2	1	2	2
337	1	11	2	150	7	22	2	2	1	1	1	1	1	1	1	1	2	2	2	2	2	2	1	2	2	2	2	2	1	2	2	2	2	0	0	0	0	0	1	1	1	2	2	2	2
252	1	11	2	150	7	22	2	2	1	1	1	1	1	1	1	2	2	2	2	2	2	1	2	2	2	2	2	2	2	2	2	2	2	0	0	0	0	0	0	0	0	2	2	2	1	prurigo
268	1	11	2	150	7	22	2	2	1	1	1	1	1	1	1	2	2	2	2	2	2	2	1	2	2	2	2	2	2	1	2	2	2	0	0	0	0	0	0	0	0	2	2	2	1	AD
322	1	11	2	150	7	22	2	2	1	1	1	1	1	1	1	2	2	2	2	2	2	2	2	2	2	2	2	2	2	2	2	2	2	0	0	0	0	0	0	0	0	2	2	2	1	boil
402	1	12	2	141	15	10	2	1	1	1	1	1	1	2	1	1	1	1	1	1	2	1	1	1	1	1	2	2	2	2	2	2	2	1	1	1	1	0	0	0	1	2	2	1	2
358	1	12	2	150	15	10	2	1	1	1	1	1	1	2	2	2	2	2	2	2	2	2	2	2	2	2	2	2	2	2	2	2	2	0	0	0	0	0	0	0	0	2	2	2	2
365	1	12	2	150	15	10	2	1	1	1	1	1	1	1	1	2	2	2	2	2	2	2	1	2	2	2	2	2	2	2	2	2	2	0	0	0	0	0	0	0	0	2	2	2	1	AD
377	1	12	2	150	15	10	2	1	1	1	1	1	1	1	1	2	1	2	1	1	2	1	1	2	2	2	2	2	2	2	2	2	2	0	0	0	0	0	0	0	0	2	2	2	2
385	1	12	2	150	15	10	2	1	1	1	1	1	1	2	1	1	1	1	2	2	2	2	2	2	2	2	2	2	2	1	2	2	2	0	0	0	0	0	0	0	0	2	2	2	1	ACD
418	1	12	2	150	15	10	2	1	1	1	1	1	1	2	1	2	2	2	2	2	2	2	2	2	2	2	2	2	1	2	2	2	2	0	0	0	0	0	0	0	0	2	2	2	1	Atopic dermetitis
421	1	12	2	150	15	10	2	1	1	1	1	1	1	2	1	2	2	2	2	2	2	1	2	2	2	2	2	2	2	1	2	2	2	0	0	0	0	0	0	0	0	2	2	2	1	seborrheic dermatitis
424	1	12	2	150	15	10	2	1	1	1	1	1	1	1	2	2	2	2	2	2	2	2	2	2	2	2	2	2	2	2	2	2	2	0	0	0	0	0	0	0	0	2	2	2	2
449	1	12	2	45	22	25	2	2	1	2	1	1	2	1	1	2	2	2	2	2	2	2	2	2	2	2	2	2	2	1	2	2	2	0	0	0	0	0	0	0	0	2	2	2	1	SD
212	1	12	2	65	22	25	2	1	1	1	1	1	1	1	1	1	1	2	2	2	2	1	2	1	2	2	2	2	1	2	2	2	2	0	1	1	1	1	0	0	1	1	2	2	2
172	1	12	2	65	22	25	2	1	1	1	1	1	1	1	1	2	2	2	2	2	2	2	2	2	2	2	1	1	1	1	2	2	2	1	1	1	1	0	0	0	1	1	2	2	2
194	1	12	2	65	22	25	2	1	1	1	1	1	2	1	1	2	2	2	2	2	2	1	1	1	2	2	2	1	1	1	2	2	2	1	1	1	1	0	0	0	1	2	1	2	2
169	1	12	2	65	22	25	2	1	1	1	1	1	1	1	1	2	2	2	2	2	2	2	2	2	2	2	2	2	1	1	2	2	2	0	0	0	0	0	0	0	0	2	2	2	1	T. Cruris
196	1	12	2	65	22	25	2	1	1	1	1	1	2	1	1	2	2	2	2	1	1	2	2	2	2	2	2	1	2	1	2	2	2	0	0	0	0	0	0	0	0	2	2	2	2
198	1	12	2	65	22	25	2	1	1	1	1	1	2	1	1	1	1	1	1	2	2	2	2	1	2	2	2	2	1	1	2	2	2	0	0	0	0	0	0	0	0	2	2	2	1	Atopiec dermetitis
199	1	12	2	65	22	25	2	1	1	1	1	1	1	1	1	2	2	2	2	2	2	2	2	2	2	2	2	2	2	1	2	2	2	0	0	0	0	0	0	0	0	2	2	2	1	Acne
211	1	12	2	65	22	25	2	1	1	1	1	1	2	1	1	2	2	2	2	2	2	2	2	1	1	2	1	2	2	2	2	2	2	0	0	0	0	0	0	0	0	2	2	2	1	Miliaria
213	1	12	2	65	22	25	2	1	1	1	1	1	2	1	1	2	2	2	2	2	2	2	2	2	2	2	1	2	2	2	2	2	2	0	0	0	0	0	0	0	0	2	2	2	1	Miliaria
214	1	12	2	65	22	25	2	1	1	1	1	1	1	1	1	2	2	2	2	2	2	2	2	2	2	2	2	2	2	1	2	2	2	0	0	0	0	0	0	0	0	2	2	2	1	SD
216	1	12	2	65	22	25	2	1	1	1	1	1	2	2	1	2	2	2	2	2	2	2	2	2	2	2	2	2	2	2	2	2	2	0	0	0	0	0	0	0	0	2	2	2	2
247	1	12	2	150	7	22	2	2	1	1	1	1	1	1	1	2	2	2	2	2	2	2	2	2	2	2	2	2	1	2	2	2	2	0	1	1	1	0	0	0	1	1	2	2	2
255	1	12	2	150	7	22	2	2	1	1	1	1	2	1	1	1	1	2	2	2	2	2	2	1	2	2	1	1	1	2	2	2	2	1	0	1	1	0	0	0	1	1	2	2	1	Tinea
282	1	12	2	150	7	22	2	2	1	1	1	1	1	1	1	2	2	2	2	2	2	2	1	2	2	2	1	2	2	2	2	2	2	1	0	1	1	0	0	0	1	1	2	2	2
323	1	12	2	150	7	22	2	2	1	1	1	1	1	1	1	2	2	2	2	2	1	1	2	2	1	2	2	2	2	2	2	2	2	1	0	1	1	0	0	0	1	1	2	2	2
311	1	12	2	150	7	22	2	2	1	1	1	1	1	1	1	1	1	2	1	2	2	2	2	2	2	2	1	2	1	2	2	2	2	1	0	0	1	0	0	0	1	2	1	2	2
250	1	12	2	150	7	22	2	2	1	1	1	1	1	1	1	1	2	2	2	2	2	1	1	2	2	2	2	2	1	1	2	2	2	1	1	1	1	0	0	0	1	2	1	2	1	cellulits
278	1	12	2	150	7	22	2	2	1	1	1	1	1	1	1	2	2	2	2	2	2	2	1	2	2	2	2	2	1	2	2	2	2	0	0	0	0	0	1	1	1	2	2	2	2
243	1	12	2	150	7	22	2	1	1	1	1	1	2	1	1	2	1	2	2	2	2	2	2	2	2	2	2	2	2	2	2	2	2	0	0	0	0	0	0	0	0	2	2	2	1	P.U
280	1	12	2	150	7	22	2	2	1	1	1	1	1	1	1	2	1	2	2	1	1	1	2	2	2	2	2	2	1	1	2	2	2	0	0	0	0	0	0	0	0	2	2	2	1	PV
287	1	12	2	150	7	22	2	2	1	1	1	1	1	1	1	2	2	2	2	2	2	1	2	2	2	2	1	2	1	1	2	2	2	0	0	0	0	0	0	0	0	2	2	2	1	Te
307	1	12	2	150	7	22	2	2	1	1	1	1	1	1	1	2	2	2	2	2	2	1	2	2	2	2	1	1	1	2	2	2	2	0	0	0	0	0	0	0	0	2	2	2	1	TC
331	1	12	2	150	7	22	2	2	1	1	1	1	1	1	1	1	2	2	2	2	1	2	2	1	2	2	2	2	1	2	2	2	2	0	0	0	0	0	0	0	0	2	2	2	2
53	2	12	2	70	10	5	2	2	1	2	1	1	2	2	2	2	2	2	2	2	2	2	2	2	2	2	2	2	2	2	2	2	2	0	0	0	0	0	0	0	0	2	2	2	2
68	2	12	2	70	8	4	2	1	2	2	1	1	2	2	1	1	2	2	2	2	2	2	2	2	2	2	2	3	3	1	2	2	2	0	0	0	0	1	0	1	1	1	2	2	2
52	2	12	2	70	5	4	2	1	2	1	1	1	2	2	2	2	2	2	2	2	2	2	2	2	2	2	2	2	2	2	2	2	2	0	0	0	0	0	0	0	0	2	2	2	2
431	1	13	3	150	15	10	2	1	1	1	1	1	1	2	1	2	1	1	2	2	2	1	2	2	2	2	2	2	2	2	2	2	2	1	0	1	1	1	0	0	1	1	2	2	1	scabis
372	1	13	3	147	15	10	2	1	1	1	1	1	1	1	1	2	1	2	2	2	2	2	2	2	1	2	1	2	1	2	2	2	2	1	1	0	1	1	0	0	1	1	2	2	2
369	1	13	3	146	15	10	2	1	1	1	1	1	1	2	1	2	2	2	2	2	2	1	2	2	2	2	1	2	1	2	2	2	2	1	1	1	1	0	0	0	1	1	2	2	2
371	1	13	3	150	15	10	2	1	1	1	1	1	1	2	1	1	2	2	2	1	1	1	2	1	2	2	1	2	1	1	2	2	2	1	1	1	1	1	0	0	1	2	1	2	2
388	1	13	3	154	15	10	2	1	1	1	1	1	1	1	1	2	2	2	2	2	2	2	2	2	2	2	1	1	1	2	2	2	2	1	1	1	1	1	0	0	1	2	2	2	1	AD
433	1	13	3	150	15	10	2	1	1	1	1	1	1	2	1	1	1	1	1	1	1	1	1	1	1	1	1	2	1	2	2	2	2	1	1	1	1	0	0	0	1	2	1	2	2
354	1	13	3	150	15	10	2	1	1	1	1	1	1	2	2	2	2	2	2	2	2	2	2	2	2	2	2	2	2	2	2	2	2	0	0	0	0	0	0	0	0	2	2	2	2
386	1	13	3	150	15	10	2	1	1	1	1	1	1	1	1	2	2	2	2	2	2	1	2	2	2	2	2	2	2	1	2	2	2	0	0	0	0	0	0	0	0	2	2	2	1	SD
387	1	13	3	150	15	10	2	1	1	1	1	1	1	1	1	2	2	2	2	2	2	2	2	1	1	2	2	2	1	1	2	2	2	0	0	0	0	0	0	0	0	2	2	2	2
391	1	13	3	150	15	10	2	1	1	1	1	1	1	2	1	2	2	2	2	2	2	2	2	2	2	2	1	2	1	1	2	2	2	0	0	0	0	0	0	0	0	2	2	2	1	SD
397	1	13	3	150	15	10	2	1	1	1	1	1	1	2	2	2	2	2	2	2	2	2	2	2	2	2	2	2	2	2	2	2	2	0	0	0	0	0	0	0	0	2	2	2	2
403	1	13	3	150	15	10	2	1	1	1	1	1	1	1	1	2	1	2	2	2	1	2	2	2	2	2	2	2	2	1	2	2	2	0	0	0	0	0	0	0	0	2	2	2	2
460	1	13	3	45	22	25	2	2	1	2	1	1	2	2	1	1	1	1	1	2	2	2	2	2	2	2	2	2	2	2	2	2	2	0	0	1	1	0	0	0	1	1	2	2	2
450	1	13	3	45	22	25	2	2	1	2	1	1	2	1	1	2	2	2	2	2	1	1	2	1	1	2	1	2	2	2	2	2	2	1	0	1	1	0	0	0	1	1	2	2	2
444	1	13	3	45	22	25	2	2	1	2	1	1	2	1	1	2	1	2	1	2	2	2	2	2	2	2	1	2	1	2	2	2	2	0	1	0	1	0	0	0	1	2	2	2	2
445	1	13	3	45	22	25	2	2	1	2	1	1	2	2	1	1	1	1	1	1	1	1	1	1	2	2	1	1	1	2	2	2	2	1	1	1	1	0	0	0	1	2	2	1	1	Prurigo
443	1	13	3	45	22	25	2	2	1	2	1	1	2	1	1	1	2	2	2	2	2	2	2	2	2	2	2	2	2	2	2	2	2	0	0	0	0	0	0	0	0	2	2	2	1	PPK,SD
215	1	13	3	65	22	25	2	1	1	1	1	1	1	1	1	2	2	2	2	2	2	2	2	2	2	2	2	2	1	2	2	2	2	0	1	1	1	1	0	0	1	1	2	2	2
180	1	13	3	65	22	25	2	1	1	1	1	1	1	1	1	2	2	2	2	2	2	2	2	2	2	2	1	2	1	2	2	2	2	0	1	1	1	0	0	0	1	1	2	2	2
191	1	13	3	65	22	25	2	1	1	1	1	1	1	1	1	1	1	1	1	1	2	1	1	1	2	2	2	1	1	1	2	2	2	1	1	1	1	0	0	0	1	1	2	2	2
195	1	13	3	65	22	25	2	1	1	1	1	1	1	1	1	1	1	1	1	1	2	2	1	2	2	2	2	2	2	1	2	2	2	1	0	1	1	0	0	0	1	2	1	2	2
192	1	13	3	65	22	25	2	1	1	1	1	1	2	1	1	1	1	1	1	1	1	1	2	1	2	2	1	1	1	2	2	2	2	1	1	1	1	0	0	0	1	2	1	2	2
200	1	13	3	65	22	25	2	1	1	1	1	1	2	1	1	1	1	1	1	2	2	2	2	1	2	2	2	2	1	2	2	2	2	1	1	1	1	0	0	0	1	2	1	2	2
171	1	13	3	65	22	25	2	1	1	1	1	1	1	1	2	2	2	2	2	2	2	2	2	2	2	2	2	2	2	2	2	2	2	0	0	0	0	0	0	0	0	2	2	2	2
173	1	13	3	65	22	25	2	1	1	1	1	1	1	1	1	2	2	2	2	2	1	2	2	2	2	2	1	2	2	1	2	2	2	0	0	0	0	0	0	0	0	2	2	2	2
183	1	13	3	65	22	25	2	1	1	1	1	1	2	1	2	2	2	2	2	2	2	2	2	2	2	2	2	2	2	2	2	2	2	0	0	0	0	0	0	0	0	2	2	2	1	Pruriso
224	1	13	3	150	7	22	2	1	1	1	1	1	1	1	1	2	2	2	2	1	2	1	2	2	2	2	1	1	1	2	2	2	2	1	0	1	1	0	0	0	1	1	2	2	2
332	1	13	3	150	7	22	2	2	1	1	1	1	1	1	1	2	2	2	1	2	2	1	1	2	2	2	1	2	2	1	2	2	2	1	0	1	1	0	0	0	1	1	2	2	1	Planter keratoderma
254	1	13	3	150	7	22	2	2	1	1	1	1	1	1	1	1	1	2	2	2	2	1	2	1	2	2	1	1	1	2	2	2	2	1	1	1	1	0	0	0	1	1	2	2	2
297	1	13	3	150	7	22	2	2	1	1	1	1	1	1	1	1	1	1	1	1	2	1	2	2	2	2	2	2	1	2	2	2	2	1	1	1	1	0	0	0	1	1	2	2	2
298	1	13	3	150	7	22	2	2	1	1	1	1	1	1	1	1	1	1	1	1	2	1	1	2	2	2	1	2	1	1	2	2	2	1	1	1	1	0	0	0	1	1	2	2	2
225	1	13	3	150	7	22	2	1	1	1	1	1	1	1	1	2	1	1	1	1	1	1	2	1	2	2	1	1	1	2	2	2	2	0	0	0	0	1	0	1	1	1	2	2	2
319	1	13	3	150	7	22	2	2	1	1	1	1	1	1	1	1	2	2	2	2	2	1	1	2	2	2	1	2	2	2	2	2	2	0	0	0	0	0	0	0	0	1	2	2	1
321	1	13	3	150	7	22	2	2	1	1	1	1	1	1	1	2	2	2	1	2	2	1	2	2	2	1	1	2	1	2	2	2	2	0	0	0	0	0	0	0	0	1	2	2	2
317	1	13	3	150	7	22	2	2	1	1	1	1	1	1	1	2	2	2	1	1	2	1	1	2	2	2	1	2	2	2	2	2	2	1	1	0	1	1	0	0	1	2	1	2	1	eczema
318	1	13	3	150	7	22	2	2	1	1	1	1	1	1	1	1	1	1	1	1	1	2	1	2	2	2	1	2	1	2	2	2	2	1	1	0	1	1	0	0	1	2	2	1	2
231	1	13	3	150	7	22	2	1	1	1	1	1	1	1	1	2	1	1	1	1	1	2	2	1	2	2	2	1	1	2	2	2	2	1	1	0	1	0	0	0	1	2	2	1	2
312	1	13	3	150	7	22	2	2	1	1	1	1	1	1	1	1	1	1	2	2	2	1	1	2	2	2	1	2	2	1	2	2	2	1	1	0	1	0	0	0	1	2	1	2	2
232	1	13	3	150	7	22	2	1	1	1	1	1	1	1	1	1	1	1	1	1	2	1	1	1	1	1	1	1	1	2	2	2	2	1	1	1	1	0	0	0	1	2	2	1	2
324	1	13	3	150	7	22	2	2	1	1	1	1	1	1	1	1	1	1	1	1	1	1	2	2	1	1	2	2	1	2	2	2	2	1	1	1	1	0	0	0	1	2	1	2	2
339	1	13	3	150	7	22	2	2	1	1	1	1	1	1	1	1	1	2	2	2	2	1	1	1	2	1	1	2	1	2	2	2	2	1	1	1	1	0	0	0	1	2	1	2	2
246	1	13	3	150	7	22	2	2	1	1	1	1	2	1	1	2	2	2	2	2	2	2	2	2	2	2	2	2	2	2	2	2	2	0	0	0	0	0	0	0	0	2	2	2	2
299	1	13	3	150	7	22	2	2	1	1	1	1	1	1	1	2	2	2	2	2	2	2	1	1	2	2	2	2	1	2	2	2	2	0	0	0	0	0	0	0	0	2	2	2	1	PS
306	1	13	3	150	7	22	2	2	1	1	1	1	1	1	1	2	2	2	1	2	2	1	2	2	2	2	2	2	2	2	2	2	2	0	0	0	0	0	0	0	0	2	2	2	1	Prurigo
87	2	13	3	70	6	5	2	1	1	1	1	2	2	2	2	2	2	2	2	2	2	2	2	2	2	2	2	2	2	2	2	2	2	0	0	0	0	0	0	0	0	2	2	2	2
67	2	13	3	70	8	4	2	1	1	1	1	1	2	2	2	2	2	2	2	2	2	2	2	2	2	2	2	2	2	1	2	2	2	0	0	0	0	0	0	0	0	2	2	2	1	SD
428	1	14	3	150	15	10	2	1	1	1	1	1	1	2	1	1	1	1	1	1	1	1	1	1	1	1	1	1	1	2	2	2	2	1	1	1	1	0	0	0	1	2	2	1	2
368	1	14	3	150	15	10	2	1	1	1	1	1	1	1	1	2	2	2	2	2	2	2	2	2	2	2	2	2	2	1	2	2	2	0	0	0	0	0	0	0	0	2	2	2	1	SD
373	1	14	3	150	15	10	2	1	1	1	1	1	1	1	1	2	2	2	1	2	2	1	2	1	2	2	1	2	2	1	2	2	2	0	0	0	0	0	0	0	0	2	2	2	1	SD
374	1	14	3	150	15	10	2	1	1	1	1	1	1	2	1	2	2	2	2	1	2	1	2	2	2	2	2	2	2	2	2	2	2	0	0	0	0	0	0	0	0	2	2	2	1	keratosis pilaris
375	1	14	3	150	15	10	2	1	1	1	1	1	1	2	1	2	1	2	2	2	2	2	2	2	2	2	2	2	2	1	2	2	2	0	0	0	0	0	0	0	0	2	2	2	1	SD
376	1	14	3	150	15	10	2	1	1	1	1	1	1	2	1	2	2	2	2	2	2	2	2	2	2	2	2	2	2	1	2	2	2	0	0	0	0	0	0	0	0	2	2	2	1	SD
392	1	14	3	150	15	10	2	1	1	1	1	1	1	1	1	2	2	2	2	2	1	1	2	2	2	2	1	2	1	1	2	2	2	0	0	0	0	0	0	0	0	2	2	2	1	SD
394	1	14	3	150	15	10	2	1	1	1	1	1	1	1	2	2	2	2	2	2	2	2	2	2	2	2	2	2	2	2	2	2	2	0	0	0	0	0	0	0	0	2	2	2	1	Dermetitis
398	1	14	3	150	15	10	2	1	1	1	1	1	1	2	1	2	1	2	2	2	2	2	2	2	2	2	2	2	2	2	2	2	2	0	0	0	0	0	0	0	0	2	2	2	2
407	1	14	3	150	15	10	2	1	1	1	1	1	1	1	2	2	1	2	2	2	2	2	1	2	2	2	2	2	2	2	2	2	2	0	0	0	0	0	0	0	0	2	2	2	1	Palmoplantar peeling
465	1	14	3	45	22	25	2	2	1	2	1	1	2	2	2	2	2	2	2	2	2	2	2	2	2	2	2	2	2	2	2	2	2	0	0	0	0	0	0	0	0	2	2	2	1	Acne, EIB
177	1	14	3	65	22	25	2	1	1	1	1	1	2	1	1	2	2	2	2	2	2	2	2	2	2	2	2	2	2	1	2	2	2	0	0	0	0	0	0	0	0	2	2	2	1	SD
288	1	14	3	150	7	22	2	2	1	1	1	1	1	1	1	2	2	2	2	2	2	2	2	2	2	2	2	2	1	1	2	2	2	0	1	0	1	1	0	0	1	1	2	2	2
301	1	14	3	150	7	22	2	2	1	1	1	1	1	1	1	2	2	2	2	2	2	1	1	2	2	2	2	2	1	2	2	2	2	1	1	1	1	1	0	0	1	1	2	2	1	Boil
295	1	14	3	150	7	22	2	2	1	1	1	1	1	1	1	1	1	1	2	2	2	2	1	2	2	2	2	2	1	2	2	2	2	1	1	1	1	0	0	0	1	1	2	2	2
338	1	14	3	150	7	22	2	2	1	1	1	1	1	1	1	2	2	2	2	2	2	1	1	2	1	2	1	2	1	2	2	2	2	0	0	0	0	1	0	1	1	1	2	2	2
309	1	14	3	150	7	22	2	2	1	1	1	1	1	1	1	1	1	1	1	1	2	1	1	2	2	2	2	2	2	1	2	2	2	0	0	0	0	0	0	0	0	1	2	2	1
310	1	14	3	150	7	22	2	2	1	1	1	1	1	1	1	1	1	1	2	2	2	1	1	2	2	2	2	2	1	2	2	2	2	1	1	0	1	1	0	0	1	2	2	1	2
315	1	14	3	150	7	22	2	2	1	1	1	1	1	1	1	1	1	1	1	1	1	1	1	1	1	1	1	1	1	1	2	2	2	1	0	0	1	0	0	0	1	2	1	2	2
228	1	14	3	150	7	22	2	1	1	1	1	1	1	1	1	1	1	1	1	1	1	1	1	1	1	1	1	1	1	1	2	2	2	1	1	1	1	0	0	0	1	2	1	2	1	Paronychia
234	1	14	3	150	7	22	2	1	1	1	1	1	1	1	1	2	1	2	2	2	2	2	2	2	2	2	1	2	1	2	2	2	2	1	1	1	1	0	0	0	1	2	1	2	2
286	1	14	3	150	7	22	2	2	1	1	1	1	1	1	1	1	1	1	1	1	1	1	1	1	1	1	1	1	1	2	2	2	2	1	1	1	1	0	0	0	1	2	1	2	2
300	1	14	3	150	7	22	2	2	1	1	1	1	1	1	1	1	1	1	1	1	1	1	1	1	1	1	1	1	1	2	2	2	2	1	1	1	1	0	0	0	1	2	2	1	2
238	1	14	3	150	7	22	2	1	1	1	1	1	1	1	1	2	2	2	2	2	2	2	2	2	2	2	2	2	1	2	2	2	2	0	0	0	0	0	0	0	0	2	2	2	2
240	1	14	3	150	7	22	2	1	1	1	1	1	1	1	1	2	2	1	1	2	2	1	1	2	2	2	2	1	1	2	2	2	2	0	0	0	0	0	0	0	0	2	2	2	2
294	1	14	3	150	7	22	2	2	1	1	1	1	1	1	1	2	2	2	1	2	2	1	1	2	2	2	2	2	2	2	2	2	2	0	0	0	0	0	0	0	0	2	2	2	1	xcrosis
305	1	14	3	150	7	22	2	2	1	1	1	1	1	1	1	1	2	2	2	2	2	1	2	2	2	2	2	2	2	2	2	2	2	0	0	0	0	0	0	0	0	2	2	2	1	P.Simplex
333	1	14	3	150	7	22	2	2	1	1	1	1	1	1	1	2	2	2	2	2	2	1	2	2	2	2	2	2	2	1	2	2	2	0	0	0	0	0	0	0	0	2	2	2	2
370	1	15	3	150	15	10	2	1	1	1	1	1	1	1	1	2	2	1	2	2	1	2	2	2	2	2	1	2	1	2	2	2	2	1	1	1	1	1	0	0	1	1	2	2	2
455	1	15	3	45	22	25	2	2	1	2	1	1	2	1	1	2	1	1	1	1	1	1	2	2	1	1	2	2	1	2	2	2	2	0	0	0	0	0	0	0	0	2	2	2	2
464	1	15	3	45	22	25	2	2	1	2	1	1	1	1	2	2	2	2	2	2	2	2	2	2	2	2	2	2	2	2	2	2	2	0	0	0	0	0	0	0	0	2	2	2	1	Acne, SD
201	1	15	3	65	22	25	2	1	1	1	1	1	2	1	1	1	1	1	2	2	2	1	2	1	2	2	2	2	2	2	2	2	2	1	0	1	1	0	0	0	1	1	2	2	2
185	1	15	3	65	22	25	2	1	1	1	1	1	1	1	1	2	2	1	2	2	2	2	2	2	2	2	2	2	1	1	2	2	2	0	0	0	0	0	0	0	0	2	2	2	1	CD
186	1	15	3	65	22	25	2	2	1	1	1	1	2	2	2	2	2	2	1	1	1	2	2	1	1	1	1	1	1	1	2	2	2	0	0	0	0	0	0	0	0	2	2	2	1	T. Cruris
303	1	15	3	150	7	22	2	2	1	1	1	1	1	1	1	1	2	1	2	2	1	1	1	1	2	2	2	1	1	1	2	2	2	1	1	1	1	0	0	0	1	1	2	2	2
313	1	15	3	150	7	22	2	2	1	1	1	1	1	1	1	1	2	2	2	2	1	1	1	1	2	2	2	2	1	2	2	2	2	1	1	0	1	0	0	0	1	2	1	2	1	Tc
314	1	15	3	150	7	22	2	2	1	1	1	1	1	1	1	1	2	2	2	2	2	1	1	2	2	2	1	1	1	2	2	2	2	1	1	0	1	0	0	0	1	2	2	1	1	Allergy
235	1	15	3	150	7	22	2	1	1	1	1	1	1	1	1	1	1	1	1	1	2	1	1	1	1	2	2	1	1	1	2	2	2	1	1	1	1	0	0	0	1	2	1	2	2
69	2	15	3	70	4	4	2	1	1	1	1	2	2	2	1	2	2	2	2	2	2	2	2	2	2	2	1	3	3	1	2	2	2	0	0	0	0	0	0	0	0	2	2	2	1	SD, Urticarial
381	1	16	3	150	15	10	2	1	1	1	1	1	1	1	1	2	2	2	2	2	2	1	2	2	2	2	2	2	2	2	2	2	2	0	0	0	0	0	0	0	0	2	2	2	1	Miliaria
390	1	16	3	150	15	10	2	1	1	1	1	1	1	1	2	2	2	2	2	2	2	2	2	2	2	2	2	2	2	2	2	2	2	0	0	0	0	0	0	0	0	2	2	2	1	AV,SD
427	1	16	3	150	15	10	2	1	1	1	1	1	1	1	1	2	1	2	2	2	2	1	2	2	2	2	2	2	2	1	2	2	2	0	0	0	0	0	0	0	0	2	2	2	2
447	1	16	3	45	22	25	2	2	1	2	1	1	2	2	1	2	2	2	2	2	2	2	2	2	2	2	1	2	2	2	2	2	2	0	0	0	0	0	1	1	1	2	2	2	1	SD,Acne
442	1	16	3	45	22	25	2	2	1	2	1	1	2	2	1	2	1	2	2	2	2	2	2	2	2	2	2	2	2	2	2	2	2	0	0	0	0	0	0	0	0	2	2	2	1	Palmoplantar peeling
446	1	16	3	45	22	25	2	2	1	2	1	1	2	2	1	2	2	2	2	2	2	2	2	2	2	2	2	2	1	1	2	2	2	0	0	0	0	0	0	0	0	2	2	2	1	SD
456	1	16	3	45	22	25	2	2	1	2	1	1	2	2	2	2	2	2	2	2	2	2	2	2	2	2	2	2	2	2	2	2	2	0	0	0	0	0	0	0	0	2	2	2	1	Acne
469	1	16	3	45	22	25	2	2	1	2	1	1	2	1	1	1	1	1	2	2	2	1	2	2	1	1	2	1	1	2	2	2	2	0	0	0	0	0	0	0	0	2	2	2	1	T.cruris, SD
178	1	16	3	65	22	25	2	1	1	1	1	1	1	1	1	1	1	1	2	1	2	1	2	2	2	2	2	2	1	1	2	2	2	1	1	1	1	0	0	0	1	1	2	2	1	SD
320	1	16	3	150	7	22	2	2	1	1	1	1	1	1	1	1	2	2	2	2	2	1	2	2	2	2	2	2	1	2	2	2	2	1	1	0	1	1	0	0	1	2	2	1	2
229	1	16	3	150	7	22	2	1	1	1	1	1	1	1	1	1	1	1	1	2	2	1	2	1	1	2	1	1	1	2	2	2	2	1	1	1	1	0	0	0	1	2	1	2	2
335	1	16	3	150	7	22	2	2	1	1	1	1	1	1	1	1	1	1	1	1	1	1	2	1	1	2	1	2	1	2	2	2	2	1	1	1	1	0	0	0	1	2	1	2	2
239	1	16	3	150	7	22	2	1	1	1	1	1	1	2	2	2	2	2	2	2	2	2	2	2	2	2	2	2	2	2	2	2	2	0	0	0	0	0	0	0	0	2	2	2	1	Acne
326	1	16	3	150	7	22	2	2	1	1	1	1	1	1	1	2	2	2	2	2	2	2	2	2	2	2	2	2	1	2	2	2	2	0	0	0	0	0	0	0	0	2	2	2	1	TC
395	1	17	3	150	15	10	2	1	1	1	1	1	1	1	1	2	2	2	2	2	2	2	2	2	2	2	2	2	1	2	2	2	2	0	0	0	0	0	0	0	0	2	2	2	1	Acne vulgeris
448	1	17	3	45	22	25	2	2	1	2	1	1	2	2	1	1	1	1	1	1	1	1	1	1	2	2	1	2	1	1	2	2	2	1	1	1	1	0	0	0	1	2	2	1	1	SD
439	1	17	3	45	22	25	2	2	1	2	1	1	2	1	1	2	2	2	2	2	2	1	2	2	2	2	1	2	2	1	2	2	2	0	0	0	0	0	0	0	0	2	2	2	1	Palmoplantar peeling,SD
451	1	17	3	45	22	25	2	2	1	2	1	1	2	1	1	1	1	1	1	1	1	1	1	2	2	2	2	2	2	1	2	2	2	0	0	0	0	0	0	0	0	2	2	2	1	SD
453	1	17	3	45	22	25	2	2	1	2	1	1	2	1	2	2	2	2	2	2	2	2	2	2	2	2	2	2	2	2	2	2	2	0	0	0	0	0	0	0	0	2	2	2	2
226	1	17	3	150	7	22	2	1	1	1	1	1	1	1	1	2	2	2	2	2	1	2	2	2	2	2	2	2	1	2	2	2	2	1	1	1	1	0	0	0	1	2	1	2	2
220	1	17	3	150	7	22	2	1	1	1	1	1	1	1	1	2	2	2	2	2	2	2	2	2	2	2	2	2	1	2	2	2	2	0	0	0	0	0	0	0	0	2	2	2	1	Tinea
230	1	17	3	150	7	22	2	1	1	1	1	1	1	1	1	2	2	2	2	2	2	1	1	1	1	2	2	1	2	2	2	2	2	0	0	0	0	0	0	0	0	2	2	2	1	Tinea
276	1	17	3	150	7	22	2	2	1	1	1	1	1	1	1	1	1	1	1	1	1	1	1	1	1	1	1	1	1	1	2	2	2	0	0	0	0	0	0	0	0	2	2	2	2
336	1	17	3	150	7	22	2	2	1	1	1	1	1	1	1	2	2	2	2	2	2	1	1	1	2	2	1	1	1	2	2	2	2	0	0	0	0	0	0	0	0	2	2	2	1	Tinea corporis
63	2	17	3	70	5	4	2	1	2	1	1	2	2	2	2	2	2	2	2	2	2	2	2	2	1	2	2	2	2	2	2	2	2	0	0	0	0	0	0	0	0	2	2	2	2
404	1	18	3	150	15	10	2	1	1	1	1	1	1	2	1	2	2	2	2	2	2	2	2	2	2	2	2	2	1	2	2	2	2	1	1	0	1	1	0	0	1	2	2	2	2
355	1	18	3	150	15	10	2	1	1	1	1	1	1	2	1	2	2	2	2	2	2	1	2	2	2	2	2	2	2	1	2	2	2	0	0	0	0	0	0	0	0	2	2	2	1	SD
396	1	18	3	150	15	10	2	1	1	1	1	1	1	2	1	2	2	2	2	2	2	2	2	2	2	2	2	2	1	2	2	2	2	0	0	0	0	0	0	0	0	2	2	2	1	T.cruis
470	1	18	3	45	22	25	2	2	1	2	1	1	2	2	2	2	1	2	2	2	2	2	1	2	2	2	2	2	2	1	2	2	2	0	0	0	0	0	0	0	0	2	2	2	1	SD
187	1	18	3	65	22	25	2	1	1	1	1	1	2	1	1	2	2	2	2	2	2	2	2	2	2	2	2	2	1	2	2	2	2	0	1	1	1	0	0	0	1	1	2	2	2
188	1	18	3	65	22	25	2	1	1	1	1	1	2	1	1	1	2	2	1	1	1	1	2	1	1	1	1	1	1	1	2	2	2	1	1	1	1	0	0	0	1	1	2	2	2
227	1	18	3	150	7	22	2	1	1	1	1	1	1	1	1	2	2	2	2	2	2	1	2	2	2	2	2	2	1	2	2	2	2	0	0	0	0	0	1	1	1	2	2	2	2
440	1	19	3	45	22	25	2	2	1	2	1	1	2	2	2	2	2	2	2	2	2	2	2	2	2	2	2	2	2	2	2	2	2	0	0	0	0	0	0	0	0	2	2	2	2
441	1	20	3	45	22	25	2	2	1	2	1	1	2	1	2	2	2	2	2	2	2	2	2	2	2	2	2	2	2	2	2	2	2	0	0	0	0	0	0	0	0	2	2	2	2
346	1	1	1	150	7	22	1	1	1	1	1	2	1	1	1	1	2	2	2	2	2	2	2	2	2	2	2	2	1	2	2	2	2	1	0	0	1	1	1	0	1	2	2	1	1	eczema
1	1	4	1	67	5	8	1	1	2	2	1	1	2	2	2	2	2	2	2	2	2	1	1	2	2	2	2	1	1	2	2	2	2	0	0	0	0	1	0	1	1	1	2	2	2
117	2	4	1	94	10	7	1	1	1	1	1	1	2	2	1	2	2	2	2	2	2	2	2	2	2	2	2	2	2	2	2	2	2	0	0	0	0	0	0	0	0	2	2	2	1	xerosis
140	1	4	1	56	16	6	1	1	1	1	1	1	1	2	2	2	2	2	2	2	2	2	2	2	2	2	2	2	2	2	2	2	2	0	0	0	0	0	0	0	0	2	2	2	2
153	1	4	1	56	16	6	1	1	1	1	1	1	1	1	1	2	2	2	2	2	2	2	2	2	2	2	2	2	2	1	2	2	2	0	0	0	0	0	0	0	0	2	2	2	1	SD
264	2	5	1	100	20	25	1	2	1	1	1	1	1	1	1	1	1	2	2	2	2	1	2	1	2	2	1	1	1	2	2	2	2	1	0	1	1	0	0	0	1	1	2	2	1	AD
237	2	5	1	100	20	25	1	1	1	1	1	1	1	1	1	2	2	2	2	2	2	2	2	1	1	2	1	1	1	2	2	2	2	0	0	0	0	0	0	0	0	2	2	2	1	P.U
3	1	5	1	67	5	8	1	1	2	2	1	2	2	2	1	1	1	2	2	2	1	2	1	2	2	2	1	2	1	2	2	2	2	0	0	0	0	0	0	0	0	2	2	2	2
265	2	6	1	100	20	25	1	2	1	1	1	1	1	1	1	2	1	1	1	1	2	2	2	1	2	2	1	1	1	2	2	2	2	0	0	1	1	0	0	0	1	1	2	2	2
277	2	6	1	100	20	25	1	2	1	1	1	1	1	1	1	2	2	2	2	2	2	2	2	2	2	2	2	2	2	2	2	2	2	0	0	0	0	0	0	0	0	2	2	2	1	AD
202	1	6	1	65	22	25	1	1	1	1	1	1	1	1	1	2	1	1	2	2	2	2	2	2	1	2	2	2	2	2	2	2	2	1	0	1	1	0	0	0	1	1	2	2	2
100	1	6	1	94	8	10	1	1	1	2	1	1	2	2	2	2	2	2	2	2	2	2	2	2	2	2	2	2	2	2	2	2	2	0	0	0	0	0	0	0	0	2	2	2	2	Pain in rt elbow difficulty in flexion
101	1	6	1	94	8	10	1	1	1	2	1	1	2	2	2	2	2	2	2	2	2	2	2	2	2	2	2	2	2	2	2	2	2	0	0	0	0	0	0	0	0	2	2	2	2
4	1	6	1	67	5	8	1	1	2	2	1	1	2	2	2	2	2	2	2	2	2	1	1	2	2	2	2	2	2	2	2	2	2	0	0	0	0	0	0	0	0	1	2	2	2
2	1	6	1	67	5	8	1	1	2	2	1	1	2	2	2	2	2	2	2	2	2	2	2	2	2	2	2	2	2	2	2	2	2	0	0	0	0	0	0	0	0	2	2	2	2
292	2	7	1	100	20	25	1	2	1	1	1	1	1	1	1	2	1	2	2	2	2	1	2	2	2	2	2	2	2	2	2	2	2	0	0	0	0	0	1	1	1	1	2	2	2
349	2	7	1	100	20	25	1	1	2	1	1	1	1	1	1	1	1	2	2	2	2	2	2	2	2	2	2	2	1	2	2	2	2	0	0	0	0	1	0	1	1	1	2	2	1	Atopic dermitis
256	2	7	1	100	20	25	1	2	1	1	1	1	2	1	1	1	1	2	2	2	2	2	2	1	1	1	1	1	1	2	2	2	2	1	0	1	1	0	0	0	1	2	1	2	2
267	2	7	1	100	20	25	1	2	1	1	1	1	1	1	2	2	2	2	2	2	2	1	2	1	2	2	2	2	2	2	2	2	2	0	0	0	0	0	0	0	0	2	2	2	1	vitilgo
279	2	7	1	100	20	25	1	2	1	1	1	1	1	1	1	2	2	2	1	2	2	1	2	2	2	2	2	2	2	2	2	2	2	0	0	0	0	0	0	0	0	2	2	2	1	Prurigo
281	2	7	1	100	20	25	1	2	1	1	1	1	1	1	1	2	2	2	2	2	2	1	2	2	2	2	2	2	2	2	2	2	2	0	0	0	0	0	0	0	0	2	2	2	1	PV
5	1	7	1	67	5	8	1	1	2	2	1	1	2	2	2	2	2	2	2	2	2	2	2	2	2	2	2	2	2	2	2	2	2	0	0	0	0	0	0	0	0	2	2	2	2
16	1	7	1	67	5	8	1	1	2	2	1	1	2	2	2	2	2	2	2	2	2	2	2	2	2	2	2	2	2	2	2	2	2	0	0	0	0	0	0	0	0	2	2	2	2
149	1	7	1	56	16	6	1	1	1	1	1	1	1	1	1	1	2	2	2	1	1	2	2	1	1	1	2	2	1	1	2	2	2	0	0	0	0	1	0	1	1	2	2	2	2
151	1	7	1	56	16	6	1	1	1	1	1	1	1	1	1	1	1	1	2	1	1	1	1	2	2	2	2	2	2	1	2	2	2	0	0	0	0	0	0	0	0	2	2	2	1	Prurigo simpley
157	1	7	1	56	16	6	1	1	1	1	1	1	1	2	2	2	2	2	2	2	2	2	2	2	2	2	2	2	2	2	2	2	2	0	0	0	0	0	0	0	0	2	2	2	2
158	1	7	1	56	16	6	1	1	1	1	1	1	1	2	1	2	2	2	2	2	2	2	2	2	2	2	2	2	2	1	2	2	2	0	0	0	0	0	0	0	0	2	2	2	1	SD
347	2	8	1	100	20	25	1	1	1	1	1	1	1	1	1	1	2	2	2	2	2	2	2	2	2	1	2	2	2	2	2	2	2	1	0	0	1	0	0	0	1	1	2	2	1	eczema
248	2	8	1	100	20	25	1	2	1	1	1	1	2	1	1	2	1	2	2	2	2	2	1	2	2	2	2	2	2	2	2	2	2	0	0	0	0	0	0	0	0	2	2	2	1	planter keratoderma
257	2	8	1	100	20	25	1	2	1	1	1	1	1	1	1	2	1	2	2	2	2	2	1	2	2	2	2	2	2	2	2	2	2	0	0	0	0	0	0	0	0	2	2	2	1	AD
269	2	8	1	100	20	25	1	2	1	1	1	1	1	1	1	2	2	2	2	2	2	1	2	2	2	2	2	2	2	2	2	2	2	0	0	0	0	0	0	0	0	2	2	2	1
273	2	8	1	100	20	25	1	2	1	1	1	1	1	1	1	2	2	2	1	2	2	2	2	2	2	2	1	2	2	2	2	2	2	0	0	0	0	0	0	0	0	2	2	2	1	AD
284	2	8	1	100	20	25	1	2	1	1	1	1	1	1	1	2	2	2	2	2	2	2	2	2	2	2	2	2	2	2	2	2	2	0	0	0	0	0	0	0	0	2	2	2	2
289	2	8	1	100	20	25	1	2	1	1	1	1	1	1	1	2	1	2	2	2	2	1	2	2	2	2	2	2	2	2	2	2	2	0	0	0	0	0	0	0	0	2	2	2	1	Pu
204	1	8	1	65	22	25	1	1	1	1	1	1	1	1	1	2	2	2	2	2	2	2	2	2	2	2	1	2	2	2	2	2	2	0	0	0	0	0	0	0	0	2	2	2	1	Non specific pruritus
7	1	8	1	67	5	8	1	1	2	2	1	1	2	2	1	1	1	1	2	2	2	2	2	1	2	2	2	2	2	2	2	2	2	1	0	0	1	1	1	0	1	2	1	2	2
20	1	8	1	67	5	8	1	1	2	2	1	1	2	2	2	2	2	2	2	2	2	2	2	2	2	2	2	2	2	2	2	2	2	0	0	0	0	0	0	0	0	2	2	2	2
108	2	8	1	94	10	7	1	1	2	1	1	1	2	2	1	2	2	2	2	2	2	2	2	2	2	2	2	2	2	2	2	2	2	0	0	0	0	0	0	0	0	2	2	2	2
155	1	8	1	56	16	6	1	1	1	1	1	1	1	2	1	1	1	2	2	2	2	1	1	2	2	2	2	2	2	1	2	2	2	1	0	0	1	0	0	0	1	1	2	2	2
131	2	8	1	56	16	6	1	1	1	1	1	1	1	1	1	2	1	1	2	2	2	2	2	2	2	2	2	2	2	1	2	2	2	1	1	1	1	0	0	0	1	2	2	2	1	SD
150	1	8	1	56	16	6	1	1	1	1	1	1	1	2	2	2	2	2	2	2	2	2	2	2	2	2	2	2	2	2	2	2	2	0	0	0	0	0	0	0	0	2	2	2	2
104	2	8	1	94	10	2	1	2	1	1	1	1	2	2	2	2	2	2	2	2	2	2	2	2	2	2	2	2	2	2	2	2	2	0	0	0	0	0	0	0	0	2	2	2	2
244	2	9	2	100	20	25	1	1	1	1	1	1	2	1	1	1	1	1	2	2	2	1	2	1	1	1	1	1	1	2	2	2	2	1	1	1	1	0	0	0	1	1	2	2	2
348	2	9	2	100	20	25	1	1	2	2	1	2	1	1	1	1	2	2	2	2	2	2	2	2	2	2	2	2	2	2	2	2	2	0	0	0	0	1	1	1	1	1	2	2	1	Aloplecia reate
275	2	9	2	100	20	25	1	2	1	1	1	1	1	1	1	2	1	1	2	2	2	2	1	1	2	2	2	2	2	2	2	2	2	0	0	0	0	0	1	1	1	1	2	2	2
242	2	9	2	100	20	25	1	1	1	1	1	1	1	1	1	2	2	2	2	2	2	2	2	2	2	2	2	2	2	2	2	2	2	0	0	0	0	0	0	0	0	2	2	2	2
6	1	9	2	67	5	8	1	1	2	2	1	2	2	2	1	1	1	1	1	1	2	1	1	1	1	2	2	2	1	2	2	2	2	1	0	1	1	1	0	0	1	2	1	2	2
8	1	9	2	67	5	8	1	1	2	2	1	1	2	2	2	2	2	2	2	2	2	2	2	2	2	2	2	2	2	2	2	2	2	0	0	0	0	0	0	0	0	2	2	2	2
17	1	9	2	67	5	8	1	1	2	2	1	1	2	2	2	2	2	2	2	2	2	2	2	2	2	2	2	3	3	2	2	2	2	0	0	0	0	0	0	0	0	2	2	2	2
142	1	9	2	56	16	6	1	1	1	1	1	1	1	1	1	1	1	1	2	2	1	2	2	1	2	2	2	1	2	2	2	2	2	1	1	1	1	0	0	0	1	2	1	2	2
76	2	9	2	70	6	6	1	1	1	1	1	2	2	2	2	2	2	2	2	2	2	2	2	2	2	2	2	2	2	2	2	2	2	0	0	0	0	0	0	0	0	2	2	2	2
77	2	9	1	70	5	4	1	1	1	1	1	1	2	2	1	2	2	2	2	2	2	2	2	2	2	2	2	2	2	2	2	2	2	0	0	0	0	0	0	0	0	2	2	2	2
245	2	10	2	100	20	25	1	2	1	1	1	1	2	1	1	2	2	2	1	2	2	1	2	2	2	2	2	2	2	2	2	2	2	0	0	1	1	1	0	0	1	1	2	2	2
343	2	10	2	100	20	25	1	1	2	2	1	1	1	1	1	1	2	2	2	2	2	2	1	1	2	2	2	2	2	2	2	2	2	1	1	1	1	0	0	0	1	1	2	2	2
341	2	10	2	100	20	25	1	1	1	1	1	1	1	1	1	1	2	2	2	2	2	2	2	1	2	1	2	2	1	2	2	2	2	1	1	1	1	0	0	0	1	2	2	1	2
251	2	10	2	100	20	25	1	2	1	1	1	1	1	1	1	2	2	2	2	2	2	2	2	2	2	2	2	2	2	2	2	2	2	0	0	0	0	0	0	0	0	2	2	2	1	non specific pruritus
350	2	10	2	100	20	25	1	1	1	1	1	1	1	1	1	2	2	2	2	2	2	2	2	2	2	2	2	2	2	2	2	2	2	0	0	0	0	0	0	0	0	2	2	2	1	Allergic chelitis
342	1	10	2	150	7	22	1	1	1	2	1	1	1	1	1	1	2	2	2	2	2	2	2	2	2	2	1	2	1	2	2	2	2	1	1	1	1	0	0	0	1	2	1	2	2
19	1	10	2	67	5	8	1	1	2	2	1	1	2	2	2	2	2	2	2	2	2	2	2	2	2	2	2	2	2	2	2	2	2	0	0	0	0	0	0	0	0	2	2	2	1	ECG e ME
21	1	10	2	67	5	8	1	1	2	2	1	1	2	2	2	2	2	2	2	2	2	2	2	2	2	2	2	2	2	2	2	2	2	0	0	0	0	0	0	0	0	2	2	2	2
22	1	10	2	67	5	8	1	1	2	2	1	1	2	1	2	2	2	2	2	2	1	2	2	2	2	2	2	2	2	2	2	2	2	0	0	0	0	0	0	0	0	2	2	2	1	Tinea cruris
23	1	10	2	67	5	8	1	1	2	2	1	1	2	2	2	2	2	2	2	2	2	2	2	2	2	2	2	2	2	2	2	2	2	0	0	0	0	0	0	0	0	2	2	2	2
30	1	10	2	67	5	8	1	1	2	2	1	1	2	2	1	2	1	2	1	2	2	2	2	2	2	2	2	2	2	2	2	2	2	0	0	0	0	0	0	0	0	2	2	2	2
103	2	10	2	94	10	8	1	2	2	2	1	1	2	2	1	2	2	2	2	2	2	2	2	2	2	2	2	2	2	2	2	2	2	0	0	0	0	0	0	0	0	2	2	2	1	hand ecseme
105	2	10	2	94	10	7	1	2	1	1	1	1	2	2	2	2	2	2	2	2	2	2	2	2	2	2	2	2	2	2	2	2	2	0	0	0	0	0	0	0	0	2	2	2	1	Alopic dermetitis
163	1	10	2	56	16	6	1	1	1	1	1	1	1	2	1	2	2	2	1	1	2	2	2	1	1	2	2	2	2	2	2	2	2	0	0	0	0	1	0	1	1	2	2	2	1	AD
126	2	10	2	56	16	6	1	1	1	1	1	1	1	1	2	2	2	2	2	2	2	2	2	2	2	2	2	2	2	2	2	2	2	0	0	0	0	0	0	0	0	2	2	2	2
134	1	10	2	56	16	6	1	1	1	1	1	1	1	1	2	2	2	2	2	2	2	2	2	2	2	2	2	2	2	2	2	2	2	0	0	0	0	0	0	0	0	2	2	2	2
166	1	10	2	56	16	6	1	1	1	1	1	1	1	2	1	2	2	2	2	2	2	2	2	2	2	2	1	2	2	1	2	2	2	0	0	0	0	0	0	0	0	2	2	2	1	Miliaria
43	2	10	2	70	10	5	1	1	1	2	1	2	2	2	2	2	2	2	2	2	2	2	2	2	2	2	2	2	2	2	2	2	2	0	0	0	0	0	0	0	0	2	2	2	2
74	2	10	2	70	2	5	1	1	1	1	1	1	2	2	2	2	2	2	2	2	2	2	2	2	2	2	2	2	2	2	2	2	2	0	0	0	0	0	0	0	0	2	2	2	2
75	2	10	2	70	6	5	1	1	1	2	1	1	2	2	2	2	2	2	2	2	2	2	2	2	2	2	2	2	2	2	2	2	2	0	0	0	0	0	0	0	0	2	2	2	2
70	2	10	2	70	5	4	1	1	2	2	1	1	2	2	2	2	2	2	2	2	2	2	2	2	2	2	2	2	2	2	2	2	2	0	0	0	0	0	0	0	0	2	2	2	2
81	2	10	2	70	9	3	1	1	2	2	1	1	2	2	2	2	2	2	2	2	2	2	2	2	2	2	2	2	2	2	2	2	2	0	0	0	0	0	0	0	0	2	2	2	2
271	2	11	2	100	20	25	1	2	1	1	1	1	1	1	1	2	2	2	1	2	2	2	2	2	2	2	2	2	2	2	2	2	2	0	0	0	0	0	0	0	0	2	2	2	1	Tinea
351	2	11	2	100	20	25	1	1	1	1	1	1	1	1	1	2	2	2	2	2	2	2	2	2	2	2	2	2	2	2	2	2	2	0	0	0	0	0	0	0	0	2	2	2	1	chronic urticeria
98	1	11	2	94	8	10	1	1	1	2	1	1	2	2	1	1	1	1	2	1	2	2	2	2	2	2	2	2	2	1	2	2	2	1	0	0	1	0	0	0	1	2	1	2	1	tirea fecei
26	1	11	2	67	5	8	1	1	2	2	1	1	2	2	1	1	1	1	1	1	1	1	1	2	2	2	2	2	3	2	2	2	2	1	0	1	1	1	0	0	1	1	2	2	2
18	1	11	2	67	5	8	1	1	2	2	1	1	2	2	2	2	2	2	2	2	2	1	1	2	2	2	1	2	1	2	2	2	2	0	0	0	0	0	0	0	0	1	2	2	2
9	1	11	2	67	5	8	1	2	2	2	1	1	2	2	1	2	2	2	2	2	2	2	2	2	2	2	2	2	2	2	2	2	2	0	0	0	0	0	0	0	0	2	2	2	2
24	1	11	2	67	5	8	1	1	2	2	1	1	2	2	2	2	2	2	2	2	2	2	2	2	2	2	2	2	2	2	2	2	2	0	0	0	0	0	0	0	0	2	2	2	1	urticaris
159	1	11	2	56	16	6	1	1	1	1	1	1	1	2	1	1	1	2	2	2	2	2	2	2	2	2	1	2	2	1	2	2	2	1	0	1	1	0	0	0	1	1	2	2	2
152	1	11	2	56	16	6	1	1	1	1	1	1	1	2	1	2	2	2	2	2	2	2	2	1	1	1	1	2	2	1	2	2	2	0	0	0	0	1	0	1	1	1	2	2	2	`
113	2	11	2	94	10	6	1	1	2	2	1	1	2	2	1	2	2	2	2	2	2	2	2	2	2	2	2	2	2	2	2	2	2	0	0	0	0	0	0	0	0	1	2	2	1	Scabies
141	1	11	2	56	16	6	1	1	1	1	1	1	1	1	1	2	1	1	1	1	1	2	2	1	2	2	2	2	1	1	2	2	2	0	0	0	0	1	0	1	1	2	2	2	2
72	2	11	2	70	6	6	1	1	1	1	1	2	2	1	1	2	2	2	2	2	2	2	2	2	2	2	2	2	2	2	2	2	2	0	0	0	0	0	0	0	0	2	2	2	2
128	2	11	2	56	16	6	1	1	1	1	1	1	1	1	2	2	2	2	2	2	2	2	2	2	2	2	2	2	2	2	2	2	2	0	0	0	0	0	0	0	0	2	2	2	1	P. versicolor
129	2	11	2	56	16	6	1	1	1	1	1	1	1	1	1	1	1	1	1	1	2	1	1	2	2	2	2	2	2	2	2	2	2	0	0	0	0	0	0	0	0	2	2	2	2
132	2	11	2	56	16	6	1	1	1	1	1	1	1	1	2	2	2	2	2	2	2	2	2	2	2	2	2	2	2	2	2	2	2	0	0	0	0	0	0	0	0	2	2	2	2
148	1	11	2	56	16	6	1	1	1	1	1	1	1	2	2	2	2	2	2	2	2	2	2	2	2	2	2	2	2	2	2	2	2	0	0	0	0	0	0	0	0	2	2	2	2
164	1	11	2	56	16	6	1	1	1	1	1	1	1	2	2	2	2	2	2	2	2	2	2	2	2	2	2	2	2	2	2	2	2	0	0	0	0	0	0	0	0	2	2	2	2
73	2	11	2	70	6	5	1	1	1	2	1	1	2	2	1	2	2	2	2	2	2	2	2	2	2	2	2	2	2	2	2	2	2	0	0	0	0	0	0	0	0	2	2	2	2
344	2	12	2	100	20	25	1	1	1	1	1	1	1	1	1	1	1	1	1	2	2	2	2	2	1	1	2	2	2	2	2	2	2	1	1	1	1	1	1	0	1	2	1	2	2
99	1	12	2	94	8	10	1	1	1	2	1	1	2	2	1	2	1	1	2	2	2	2	2	1	2	2	1	1	2	2	2	2	2	0	0	0	0	1	0	1	1	1	2	2	2
94	1	12	2	94	8	10	1	1	1	2	1	1	2	1	2	2	2	2	2	2	2	2	2	2	2	2	2	2	2	2	2	2	2	0	0	0	0	0	0	0	0	2	2	2	1	Vircel wort seborrhic dermatitis
96	1	12	2	94	8	10	1	1	1	2	1	1	2	2	2	2	2	2	2	2	2	2	2	2	2	2	2	2	2	2	2	2	2	0	0	0	0	0	0	0	0	2	2	2	2
106	2	12	2	94	10	8	1	1	1	1	1	1	2	2	1	2	1	1	2	2	2	2	2	1	1	2	2	1	1	1	2	2	2	1	0	0	1	0	0	0	1	1	2	2	1	Allergic rhinitis
11	1	12	2	67	5	8	1	1	2	2	1	1	2	2	1	2	2	2	2	2	2	2	2	2	2	2	2	2	1	2	2	2	2	0	0	0	0	0	0	0	0	2	2	2	1	Tinea cruris
27	1	12	2	67	5	8	1	1	2	2	1	1	2	2	2	2	2	2	2	2	2	2	2	2	2	2	2	2	2	2	2	2	2	0	0	0	0	0	0	0	0	2	2	2	2
28	1	12	2	67	5	8	1	1	2	2	1	1	2	2	2	2	2	2	2	2	2	2	2	2	2	2	2	2	2	2	2	2	2	0	0	0	0	0	0	0	0	2	2	2	1	ECG e ME
31	1	12	2	67	5	8	1	1	2	2	1	1	2	2	1	2	1	2	1	2	2	2	2	2	2	2	2	2	2	2	2	2	2	0	0	0	0	0	0	0	0	2	2	2	2
34	1	12	2	67	5	8	1	1	2	2	1	1	2	2	2	2	2	2	2	2	2	2	2	2	2	2	2	2	2	2	2	2	2	0	0	0	0	0	0	0	0	2	2	2	2
42	1	12	2	67	5	8	1	1	2	2	1	1	2	2	2	2	1	2	2	2	2	2	2	2	2	2	2	2	2	2	2	2	2	0	0	0	0	0	0	0	0	2	2	2	1	Suspected EIB
111	2	12	2	94	10	7	1	1	1	1	1	1	2	2	2	2	2	2	2	2	2	2	2	2	2	2	2	2	2	2	2	2	2	0	0	0	0	0	0	0	0	2	2	2	1	Eczema
143	1	12	2	56	16	6	1	1	1	1	1	1	1	1	1	1	1	1	1	1	1	1	1	2	1	1	2	1	1	1	2	2	2	1	1	1	1	0	0	0	1	2	2	2	2
138	1	12	2	56	16	6	1	1	1	1	1	1	1	2	1	2	2	2	2	2	2	2	2	2	2	2	2	2	2	1	2	2	2	0	0	0	0	0	0	0	0	2	2	2	2
145	1	12	2	56	16	6	1	1	1	1	1	1	1	1	1	2	2	2	2	2	2	2	2	2	2	2	2	2	2	1	2	2	2	0	0	0	0	0	0	0	0	2	2	2	1	SD
168	1	12	2	56	16	6	1	1	1	1	1	1	1	2	2	2	2	2	2	2	2	2	2	2	2	2	2	2	2	2	2	2	2	0	0	0	0	0	0	0	0	2	2	2	2
115	2	12	2	94	10	5	1	1	2	2	1	1	2	2	2	2	2	2	2	2	2	2	2	2	2	2	2	2	2	2	2	2	2	0	0	0	0	0	0	0	0	2	2	2	2
340	2	13	3	100	20	25	1	1	1	1	1	1	1	1	1	1	2	2	2	2	2	2	2	2	2	1	2	2	1	2	2	2	2	1	1	1	1	0	0	0	1	2	1	2	1	Acne vulgeris
241	2	13	3	100	20	25	1	1	1	1	1	1	2	2	2	2	2	2	2	2	2	2	2	2	2	2	2	2	2	2	2	2	2	0	0	0	0	0	0	0	0	2	2	2	2	no other complaints
95	1	13	3	94	8	10	1	1	1	2	1	1	2	2	2	2	2	2	2	2	2	2	2	2	2	2	2	2	2	2	2	2	2	0	0	0	0	0	0	0	0	2	2	2	2
97	1	13	3	94	8	10	1	1	1	2	1	1	2	2	2	2	2	2	2	2	2	2	2	2	2	2	2	2	2	2	2	2	2	0	0	0	0	0	0	0	0	2	2	2	2
29	1	13	3	67	5	8	1	1	2	2	1	1	2	2	1	2	2	2	2	2	2	1	1	1	1	1	2	2	1	2	2	2	2	1	1	0	1	1	0	0	1	1	2	2	2
10	1	13	3	67	5	8	1	1	2	2	1	1	2	2	2	2	2	2	2	2	2	2	2	2	2	2	2	2	2	2	2	2	2	0	0	0	0	0	0	0	0	2	2	2	2
37	1	13	3	67	5	8	1	1	2	2	1	2	2	2	2	2	2	2	2	2	2	2	2	2	2	2	2	2	2	2	2	2	2	0	0	0	0	0	0	0	0	2	2	2	2
107	2	13	3	94	10	8	1	1	2	2	1	1	2	2	2	2	2	2	2	2	2	2	2	2	2	2	2	2	2	2	2	2	2	0	0	0	0	0	0	0	0	2	2	2	1	Allergic contact dermeotitis
112	2	13	3	94	10	8	1	1	1	2	1	2	2	2	2	2	2	2	2	2	2	2	2	2	2	2	2	2	2	2	2	2	2	0	0	0	0	0	0	0	0	2	2	2	1	AV
109	2	13	3	94	10	7	1	1	1	2	1	1	2	2	1	2	2	2	2	2	2	2	2	2	2	2	2	2	2	2	2	2	2	0	0	0	0	0	0	0	0	2	2	2	1	Acne vulgaris
144	1	13	3	56	16	6	1	1	1	1	1	1	1	1	1	1	1	1	1	1	2	1	2	1	1	1	2	2	1	1	2	2	2	0	1	1	1	0	0	0	1	1	2	2	2
165	1	13	3	56	16	6	1	1	1	1	1	1	1	2	1	2	1	1	1	1	2	1	1	1	1	1	1	1	1	1	2	2	2	0	1	1	1	0	0	0	1	1	2	2	2
125	1	13	3	56	16	6	1	1	1	1	1	1	1	2	1	2	1	2	1	2	2	2	1	2	1	1	2	2	2	1	2	2	2	1	0	1	1	0	0	0	1	1	2	2	2
135	1	13	3	56	16	6	1	1	1	1	1	1	1	1	1	1	1	1	1	2	2	1	2	1	1	1	1	2	1	2	2	2	2	1	1	1	1	0	0	0	1	2	2	2	2
147	1	13	3	56	16	6	1	1	1	1	1	1	1	1	1	1	2	1	2	1	1	1	1	1	2	2	1	1	1	1	2	2	2	1	1	1	1	0	0	0	1	2	2	2	2
133	1	13	3	56	16	6	1	1	1	1	1	1	1	1	1	2	2	2	2	2	2	1	2	2	2	2	2	2	2	1	2	2	2	0	0	0	0	0	1	1	1	2	2	2	2
136	1	13	3	56	16	6	1	1	1	1	1	1	1	1	1	1	1	1	1	1	2	1	1	1	1	1	1	2	1	1	2	2	2	0	0	0	0	1	0	1	1	2	2	2	2
110	2	13	3	94	10	6	1	1	1	2	1	1	2	2	1	2	2	2	2	2	2	2	2	2	2	2	2	2	2	2	2	2	2	0	0	0	0	0	0	0	0	2	2	2	1	Acne vulgaris
137	1	13	3	56	16	6	1	1	1	1	1	1	1	1	1	2	1	1	1	2	2	2	2	2	2	2	2	2	2	2	2	2	2	0	0	0	0	0	0	0	0	2	2	2	2
146	1	13	3	56	16	6	1	1	1	1	1	1	1	1	2	2	2	2	2	2	2	2	2	2	2	2	2	2	2	2	2	2	2	0	0	0	0	0	0	0	0	2	2	2	2
156	1	13	3	56	16	6	1	1	1	2	1	1	1	2	2	2	2	2	2	2	2	2	2	2	2	2	2	2	2	2	2	2	2	0	0	0	0	0	0	0	0	2	2	2	2
160	1	13	3	56	16	6	1	1	1	1	1	1	1	2	1	1	1	1	1	1	2	2	2	2	2	2	2	2	2	1	2	2	2	0	0	0	0	0	0	0	0	2	2	2	1	P.S
78	2	13	3	70	7	5	1	1	2	2	1	1	2	1	1	1	1	1	1	1	1	1	1	1	1	1	1	1	1	1	2	2	2	0	0	0	0	0	0	0	0	2	2	2	2
54	2	13	3	70	8	4	1	1	1	1	2	1	2	2	1	2	2	2	2	2	2	2	2	2	2	2	2	2	2	2	2	2	2	0	0	0	0	0	0	0	0	2	2	2	2
55	2	13	3	70	8	4	1	1	1	1	1	1	2	2	2	2	2	2	2	2	2	2	2	2	2	2	2	2	2	1	2	2	2	0	0	0	0	0	0	0	0	2	2	2	2
57	2	13	3	70	6	4	1	1	1	2	1	2	2	2	2	2	2	2	2	2	2	2	2	2	2	2	2	2	2	2	2	2	2	0	0	0	0	0	0	0	0	2	2	2	2
49	2	13	3	70	7	3	1	1	2	1	1	1	2	2	2	2	2	2	2	2	2	2	2	2	2	2	2	2	2	2	2	2	2	0	0	0	0	0	0	0	0	2	2	2	2
58	2	13	3	70	5	3	1	1	2	2	1	1	2	2	1	2	2	2	2	2	2	2	2	2	2	2	2	2	2	2	2	2	2	0	0	0	0	0	0	0	0	2	2	2	1	SD, Allergy
79	2	13	3	70	10	2	1	1	2	2	1	1	2	2	1	2	2	2	2	2	2	2	2	2	2	2	1	2	2	2	2	2	2	0	0	0	0	0	0	0	0	2	2	2	2
345	2	14	3	100	20	25	1	1	1	1	1	1	1	1	1	1	1	2	2	2	2	2	2	2	2	2	2	2	1	2	2	2	2	1	1	1	1	0	0	0	1	2	1	2	2
353	2	14	3	100	20	25	1	1	1	1	1	1	1	1	1	2	2	2	2	2	2	2	2	2	2	2	2	2	2	2	2	2	2	0	0	0	0	0	0	0	0	2	2	2	1	Atopic dermitis
12	1	14	3	67	5	11	1	1	2	2	1	1	2	2	2	2	2	2	2	2	2	2	2	2	2	2	2	2	2	2	2	2	2	0	0	0	0	0	0	0	0	2	2	2	2
89	1	14	3	94	8	10	1	1	1	2	1	1	2	2	1	2	1	2	2	2	2	2	2	1	2	2	1	2	2	2	2	2	2	1	0	0	1	0	0	0	1	2	1	2	1	Acne vulgaris
13	1	14	3	67	5	9	1	1	1	1	1	1	2	2	1	2	2	2	2	2	2	2	2	2	2	2	2	2	2	2	2	2	2	0	0	0	0	0	0	0	0	2	2	2	1	2 Acne vulgaris
33	1	14	3	67	5	8	1	1	2	2	1	1	2	2	2	2	2	2	2	2	2	2	2	2	2	2	2	2	2	2	2	2	2	0	0	0	0	0	0	0	0	2	2	2	2
36	1	14	3	67	5	8	1	1	2	2	1	1	2	2	2	2	2	2	2	2	2	2	2	2	2	2	2	2	2	2	2	2	2	0	0	0	0	0	0	0	0	2	2	2	1	Acne vulgaris
40	1	14	3	67	5	8	1	1	2	2	1	1	2	2	2	2	2	2	2	2	2	2	2	2	2	2	2	2	2	2	2	2	2	0	0	0	0	0	0	0	0	2	2	2	2
114	2	14	3	94	10	8	1	1	1	1	1	2	2	2	1	2	2	2	2	2	2	2	2	2	2	2	2	2	2	2	2	2	2	0	0	0	0	0	0	0	0	2	2	2	1	Creacked hed
120	2	14	3	94	10	8	1	1	1	2	1	2	2	2	2	2	2	2	2	2	2	2	2	2	2	2	2	2	2	2	2	2	2	0	0	0	0	0	0	0	0	2	2	2	1	milliaria
15	1	14	3	67	5	7	1	1	2	2	1	1	2	2	1	2	2	2	2	2	2	2	2	2	2	2	2	2	2	2	2	2	2	0	0	0	0	0	0	0	0	2	2	2	2
127	2	14	3	56	16	6	1	1	1	1	1	1	1	1	1	2	1	1	1	1	1	1	1	1	1	1	1	1	1	2	2	2	2	1	0	0	1	1	0	0	1	2	2	2	2
130	2	14	3	56	16	6	1	1	1	1	1	1	1	1	1	2	2	2	2	2	2	2	1	2	2	2	2	2	2	2	2	2	2	0	0	0	0	0	0	0	0	2	2	2	1	CD
161	1	14	3	56	16	6	1	1	1	1	1	1	1	2	1	2	2	2	1	1	2	2	2	1	1	1	2	2	2	2	2	2	2	0	0	0	0	0	0	0	0	2	2	2	1	Prurigo simpley
162	1	14	3	56	16	6	1	1	1	1	1	1	1	2	2	2	2	2	2	2	2	2	2	2	2	2	2	2	2	2	2	2	2	0	0	0	0	0	0	0	0	2	2	2	2
46	2	14	3	70	9	5	1	1	2	1	1	1	2	1	2	2	2	2	2	2	2	2	2	2	2	2	2	2	2	2	2	2	2	0	0	0	0	0	0	0	0	2	2	2	2
64	2	14	3	70	5	4	1	1	1	1	1	1	2	2	2	2	2	2	2	2	2	2	2	2	2	2	2	2	2	2	2	2	2	0	0	0	0	0	0	0	0	2	2	2	1	Acne
61	2	14	3	70	6	3	1	1	2	2	1	2	2	2	1	1	2	2	2	2	2	2	2	2	2	2	2	2	2	2	2	2	2	0	0	0	0	0	0	0	0	2	2	2	2
25	1	15	3	67	5	8	1	1	2	2	1	1	2	2	2	2	2	2	2	2	2	2	2	2	2	2	2	2	2	2	2	2	2	0	0	0	0	0	0	0	0	2	2	2	1	frickles
38	1	15	3	67	5	8	1	1	2	2	1	1	2	2	2	2	2	2	2	2	2	2	2	2	2	2	2	2	2	2	2	2	2	0	0	0	0	0	0	0	0	2	2	2	2
167	1	15	3	56	16	6	1	1	1	1	1	1	1	2	1	2	1	1	1	1	2	2	2	2	2	2	2	2	2	1	2	2	2	0	0	1	1	0	0	0	1	1	2	2	2
139	1	15	3	56	16	6	1	1	1	1	1	1	1	2	1	2	2	2	2	2	1	1	2	2	1	1	2	2	2	2	2	2	2	0	0	0	0	0	0	0	0	2	2	2	2
154	1	15	3	56	16	6	1	1	1	1	1	1	1	2	1	2	2	2	2	2	2	1	2	1	1	2	1	2	2	1	2	2	2	0	0	0	0	0	0	0	0	2	2	2	2
47	2	15	3	70	7	3	1	1	2	1	1	1	2	2	2	2	2	2	2	2	2	2	2	2	2	2	2	2	2	2	2	2	2	0	0	0	0	0	0	0	0	2	2	2	1	SD
14	1	16	3	67	5	10	1	1	2	2	1	1	2	2	2	2	2	2	2	2	2	2	2	2	2	2	2	2	2	2	2	2	2	0	0	0	0	0	0	0	0	2	2	2	2
90	1	16	3	94	8	10	1	1	1	2	1	1	2	2	2	2	2	2	2	2	2	2	2	2	2	2	2	2	2	2	2	2	2	0	0	0	0	0	0	0	0	2	2	2	2
91	1	16	3	94	8	10	1	1	1	2	1	1	2	2	1	2	2	2	2	2	2	2	2	2	2	2	2	2	2	2	2	2	2	0	0	0	0	0	0	0	0	2	2	2	1	Alergic rhinitis
93	1	16	3	94	8	10	1	1	1	2	1	1	2	2	2	2	2	2	2	2	2	2	2	2	2	2	2	2	2	2	2	2	2	0	0	0	0	0	0	0	0	2	2	2	2
32	1	16	3	67	5	8	1	1	2	2	1	1	2	1	1	2	2	2	2	2	2	2	2	2	2	2	2	2	2	2	2	2	2	0	0	0	0	0	0	0	0	2	2	2	2
62	2	16	3	70	5	5	1	1	2	2	1	2	2	2	2	2	2	2	2	2	2	2	2	2	2	2	2	2	2	1	2	2	2	0	0	0	0	0	0	0	0	2	2	2	1	AV, SD
92	1	16	3	94	10	5	1	2	2	1	1	2	2	1	1	2	2	2	2	2	2	2	2	2	2	2	2	2	1	1	2	2	2	0	0	0	0	0	0	0	0	2	2	2	1	seborrhic Dermetitis
45	2	16	3	70	11	4	1	1	2	2	1	2	2	1	2	2	2	2	2	2	2	2	2	2	2	2	2	2	2	2	2	2	2	0	0	0	0	0	0	0	0	2	2	2	2
50	2	16	3	70	5	4	1	1	2	1	1	1	2	2	1	2	2	2	2	2	2	2	2	2	2	2	2	2	2	2	2	2	2	0	0	0	0	0	0	0	0	2	2	2	2
56	2	16	3	70	9	4	1	1	1	1	1	2	2	2	1	2	2	2	2	2	2	2	2	2	2	2	2	2	2	2	2	2	2	0	0	0	0	0	0	0	0	2	2	2	2
59	2	16	3	70	5	4	1	1	1	1	1	1	2	2	2	2	2	2	2	2	2	2	2	2	2	2	2	2	2	2	2	2	2	0	0	0	0	0	0	0	0	2	2	2	2
86	2	16	3	70	8	4	1	1	2	1	1	1	2	2	1	2	2	2	2	2	2	2	2	2	2	2	2	2	2	2	2	2	2	0	0	0	0	0	0	0	0	2	2	2	1	SD, Acne
44	2	16	3	70	7	3	1	1	2	1	1	1	2	2	1	2	2	2	2	2	2	2	2	2	2	2	2	2	2	2	2	2	2	0	0	0	0	0	0	0	0	2	2	2	2
60	2	16	3	70	5	3	1	1	2	2	1	1	2	2	1	2	1	1	1	2	2	1	2	2	2	2	1	2	2	2	2	2	2	0	0	0	0	0	0	0	0	2	2	2	1	Prurigo
80	2	16	3	70	7	3	1	1	2	2	1	2	2	2	2	2	2	2	2	2	2	2	2	2	2	2	2	2	2	2	2	2	2	0	0	0	0	0	0	0	0	2	2	2	2
83	2	16	3	70	8	3	1	1	1	2	1	2	2	2	2	2	2	2	2	2	2	2	2	2	2	2	2	2	2	2	2	2	2	0	0	0	0	0	0	0	0	2	2	2	2
84	2	16	3	70	8	3	1	1	2	1	1	1	2	2	1	2	2	2	2	2	2	2	2	2	2	2	2	2	2	2	2	2	2	0	0	0	0	0	0	0	0	2	2	2	1	Protodermatitis
223	2	17	3	100	20	25	1	1	1	1	1	1	1	1	1	2	1	1	1	1	2	1	1	2	2	2	2	2	1	2	2	2	2	1	1	1	1	0	0	0	1	2	2	1	2
221	1	17	3	150	7	22	1	1	1	1	1	1	1	1	1	2	2	2	2	2	2	1	2	1	2	2	2	2	1	2	2	2	2	0	0	0	0	0	0	0	0	2	2	2	1	Tinea
35	1	17	3	67	5	8	1	1	2	2	1	1	2	2	2	2	2	2	2	2	2	2	2	2	2	2	1	2	2	2	2	2	2	0	0	0	0	0	0	0	0	2	2	2	1	Acne & Pytariamin varicolor
39	1	17	3	67	5	8	1	1	2	2	1	1	2	2	2	2	2	2	2	2	2	2	2	2	2	2	2	2	2	2	2	2	2	0	0	0	0	0	0	0	0	2	2	2	1	Acne vulgaris
41	1	17	3	67	5	8	1	1	2	2	1	1	2	1	2	2	2	2	2	2	2	2	2	2	2	2	2	2	2	2	2	2	2	0	0	0	0	0	0	0	0	2	2	2	2
123	2	17	3	94	10	8	1	1	1	2	1	2	2	2	2	2	2	2	2	2	2	2	2	2	2	2	2	2	2	2	2	2	2	0	0	0	0	0	0	0	0	2	2	2	2
82	2	17	3	70	8	4	1	1	2	1	1	2	2	2	1	2	2	2	2	2	2	2	2	2	2	2	2	2	2	2	2	2	2	0	0	0	0	0	0	0	0	2	2	2	2
88	2	17	3	70	5	4	1	1	2	1	1	2	2	1	2	2	2	2	2	2	2	2	2	2	2	2	2	2	2	2	2	2	2	0	0	0	0	0	0	0	0	2	2	2	1
48	2	17	3	70	9	3	1	2	1	2	1	1	2	2	2	2	2	2	2	2	2	2	2	2	2	2	2	2	2	2	2	2	2	0	0	0	0	0	0	0	0	2	2	2	2
51	2	17	3	70	10	3	1	1	1	1	1	1	2	2	1	2	2	2	2	2	2	2	2	2	2	2	2	2	2	1	2	2	2	0	0	0	0	0	0	0	0	2	2	2	1	AD, Keratasis
66	2	17	3	70	6	3	1	1	1	2	1	1	2	2	2	2	2	2	2	2	2	2	2	2	2	2	2	2	2	2	2	2	2	0	0	0	0	0	0	0	0	2	2	2	2
85	2	17	3	70	8	3	1	1	1	1	1	1	2	2	1	2	2	2	2	2	2	2	2	2	2	2	2	2	2	2	2	2	2	0	0	0	0	0	0	0	0	2	2	2	2
222	1	18	3	150	7	22	1	1	1	1	1	1	1	1	2	2	2	2	2	2	2	2	2	2	2	2	2	2	2	2	2	2	2	0	0	0	0	0	0	0	0	2	2	2	1	Acne
352	1	18	3	150	7	22	1	1	1	1	1	1	1	1	1	2	2	2	2	2	2	2	2	2	2	2	2	2	2	2	2	2	2	0	0	0	0	0	0	0	0	2	2	2	1	chronic urticeria
102	1	18	3	94	8	10	1	1	1	2	1	1	2	2	1	2	2	2	2	2	2	2	2	2	2	2	1	2	1	1	2	2	2	0	0	0	0	0	0	0	0	2	2	2	1	tireocruris seborrhic dermetitis
119	2	18	3	94	10	8	1	1	1	2	1	1	2	2	1	2	2	2	2	2	2	2	2	2	2	2	2	2	2	2	2	2	2	0	0	0	0	0	0	0	0	2	2	2	1	Acne vulgaris
124	2	18	3	94	10	8	1	1	1	2	1	2	2	2	2	2	2	2	2	2	2	2	2	2	2	2	2	2	2	2	2	2	2	0	0	0	0	0	0	0	0	2	2	2	1	Acne vulgaris
122	2	18	3	94	10	6	1	1	1	2	1	1	2	2	2	2	2	2	2	2	2	2	2	2	2	2	2	2	2	2	2	2	2	0	0	0	0	0	0	0	0	2	2	2	1	Acne vulgaris
65	2	18	3	70	5	4	1	1	2	1	1	1	2	2	1	1	1	1	2	2	2	2	2	2	2	2	2	2	2	2	2	2	2	0	0	0	0	0	0	0	0	2	2	2	2
121	2	18	3	94	10	4	1	2	2	2	1	1	2	2	1	2	2	2	2	2	2	2	2	2	2	2	2	2	2	2	2	2	2	0	0	0	0	0	0	0	0	2	2	2	1	leg eczema
116	2	19	3	94	10	8	1	2	1	1	1	2	2	2	1	2	2	2	2	2	2	2	2	2	2	2	2	2	2	2	2	2	2	0	0	0	0	0	0	0	0	2	2	2	1
118	2	22	3	94	10	8	1	1	2	2	1	2	2	2	1	2	2	2	2	2	2	2	2	2	2	2	2	2	2	2	2	2	2	0	0	0	0	0	0	0	0	2	2	2	1
